# Supplementary material for: MAGIs regulate aPKC to enable balanced distribution of intercellular tension for epithelial sheet homeostasis
Source: Commun Biol. 2021 Mar 12;4:337. doi: 10.1038/s42003-021-01874-z (PMC7954791; doi:10.1038/s42003-021-01874-z)
Supplement: Supplementary file 4 — Supplementary Data 1 [file 42003_2021_1874_MOESM4_ESM.xlsx]

## Sheet: Fig 1c
Distance (μm)	WT																				ZO-1,-2 DKO
0	23.3013	21.5443	7.40232	7.29501	6.78735	11.9904	10.3012	6.76473	18.7612	7.81138	18.5138	8.30871	5.87704	32.5099	8.66573	9.12589	16.4975	12.9375	14.0088	7.43966	10.2369	24.2152	12.5275	12.5766	17.8578	6.23306	9.90428	10.2497	36.2859	5.04209	11.2088	8.4234	19.8203	19.3707	12.2777	12.215	6.09712	22.8039	22.6929	15.4317
0.08989	29.1756	17.9691	7.29854	10.3441	7.61437	13.1315	11.9405	6.28345	22.6166	8.5927	19.7443	8.77602	6.21777	27.8457	9.82606	7.94852	16.6403	14.6158	13.9542	6.61176	8.83388	25.5805	16.2394	15.2249	11.6243	6.56668	8.26448	11.8389	27.0336	5.51033	11.6891	9.23949	12.5964	15.4396	13.3265	13.6259	6.03954	13.2545	21.3764	10.1175
0.17979	19.2995	14.8415	9.01927	9.79467	8.0956	10.7643	12.4383	6.69678	23.0331	9.03925	19.9041	8.6929	6.36959	18.6158	9.79746	9.04944	19.0758	15.0363	13.5075	6.46034	9.43852	20.5783	16.814	18.3695	10.7815	9.2614	10.2435	15.7085	21.8158	6.2962	12.1213	10.7043	9.00469	12.5994	17.6651	14.1595	6.40188	8.37498	18.3169	6.2314
0.26968	19.2805	13.173	8.58699	11.0817	8.56757	10.0864	13.3044	5.40194	23.5565	10.037	20.6647	9.6832	6.46262	13.4748	10.7398	10.356	18.709	15.1753	15.3231	5.6471	8.06501	16.607	20.4516	26.0821	12.8982	10.8933	16.0335	16.0977	23.953	4.97275	11.2581	12.6288	14.0981	10.6641	20.3321	12.0785	7.6592	7.34159	15.2744	6.26455
0.35957	20.0748	12.1144	10.5064	13.855	9.38481	9.21717	18.0311	5.37411	21.0845	7.83922	21.6007	8.95255	8.09848	15.0655	10.8344	8.68162	15.3553	8.81324	13.3121	5.7056	8.32972	17.2098	18.9565	29.0188	14.732	8.78978	18.7127	25.0906	25.6828	7.48372	13.3508	12.7638	20.033	11.0209	28.2173	12.0232	8.39779	7.1981	14.2845	6.83737
0.44946	23.9069	13.66	13.9037	24.0121	9.10783	9.96025	25.7958	6.93244	16.5326	7.40722	23.8108	10.0057	10.57	16.539	8.0536	8.13176	12.4772	6.88855	9.99799	5.70302	7.39338	19.0761	21.5832	26.5386	16.5372	7.89624	13.9845	40.9852	26.5274	9.74351	17.944	15.9242	25.2485	14.0787	29.8395	15.3486	11.7366	9.50622	11.6928	5.73949
0.53936	21.0425	14.3592	10.8471	31.692	10.6191	8.33313	21.0968	8.33175	13.6508	8.52281	20.3449	10.2327	10.6864	18.7715	8.12751	9.08171	11.7736	6.89219	10.7133	6.60921	8.0052	21.3172	22.7097	22.9954	13.2679	5.7311	11.051	51.4462	21.8565	8.62078	21.2449	17.0644	21.4021	12.6885	29.504	16.7617	14.0113	10.3806	14.0158	5.2429
0.62925	29.3732	14.7287	10.8713	28.5573	10.561	7.78125	13.8486	7.32262	14.945	8.50111	19.5337	10.1137	11.3523	18.1066	9.73024	9.5041	9.93523	7.07909	11.9531	7.89451	7.64976	24.7475	16.9984	15.5659	11.2962	4.98048	8.53968	50.9241	25.513	7.80373	19.1361	12.3968	20.1452	12.167	28.6588	15.9118	12.467	11.5596	18.525	5.26872
0.71914	35.3154	15.7248	8.67798	25.2925	12.8606	6.97372	12.5413	6.84205	16.2893	10.4527	19.2879	10.8555	10.2272	21.6383	9.87815	10.0175	10.5916	6.58671	15.1858	7.2942	10.8985	29.4212	16.1983	13.1548	9.88542	5.20511	10.2136	50.4612	28.3232	5.91827	16.0477	11.4522	17.3078	14.7114	24.8166	10.4915	14.9314	13.9762	23.3764	5.81515
0.80904	25.6818	17.2959	8.34297	25.8564	10.9751	8.15318	14.305	7.21659	17.3057	13.3123	16.3524	12.4131	8.68937	29.9211	10.7778	8.19353	10.3691	7.67633	12.2812	6.65139	13.2134	31.8943	16.6784	9.39556	9.7773	6.68718	11.567	46.3137	25.4764	6.02899	12.9837	12.35	12.9089	15.7737	31.5856	10.0798	11.314	16.1206	20.2749	5.12578
0.89893	20.9246	15.2529	6.73814	23.3069	11.817	6.97903	11.7353	6.63482	18.9312	10.7177	16.9179	11.7168	7.33445	34.7715	12.0179	8.34462	7.90369	8.33866	10.4224	7.38957	13.2294	32.9196	12.2355	7.60793	9.78475	5.70525	13.618	36.2001	18.7771	5.81426	13.7681	14.7136	10.6399	12.9588	32.3277	13.8459	12.2083	16.0253	17.7924	5.99459
0.98882	13.5293	14.4742	8.13056	18.8894	12.9227	6.35251	8.764	7.73841	22.452	9.30621	13.1986	10.9817	8.43269	31.3458	14.2415	10.0772	7.80932	8.89482	11.9792	8.41915	13.7851	24.5422	11.0217	7.29251	11.6961	6.87514	11.9972	25.7353	14.2947	7.24682	14.515	14.8514	9.40842	10.8246	33.5112	19.1864	16.5758	17.6199	16.3519	9.26556
1.07871	14.3546	19.5265	12.4793	15.4484	14.8351	6.14919	8.1341	5.96832	19.4019	10.1088	13.4071	10.8719	9.78199	20.8692	18.6922	8.20524	12.6972	11.0678	13.9648	9.51422	14.643	22.8628	13.2156	8.11022	12.9469	8.08258	12.4748	16.6854	12.0493	7.65642	12.8224	13.7866	11.3522	9.8843	23.8703	23.6608	19.3266	16.2848	14.8229	10.8152
1.16861	14.4882	18.8669	12.9969	19.5681	15.4796	8.74659	6.92979	8.61461	19.1389	9.54067	13.3617	12.7749	9.9633	16.536	22.7368	9.28745	13.2074	13.4062	17.1961	9.69541	13.2866	18.4375	16.2763	9.80223	13.0265	7.15342	11.4833	13.0326	12.307	8.40864	9.27673	11.2076	12.8843	9.47848	15.4111	20.3986	22.3516	12.0185	12.4292	11.7306
1.2585	12.7536	22.2578	12.4263	20.1614	12.3612	7.53998	8.34917	6.41511	18.9879	12.0023	14.0925	11.3818	8.58372	13.0371	20.92	8.89716	11.0457	13.2797	19.6118	10.1048	15.292	15.7236	15.1263	10.1472	16.7707	8.87749	12.2525	16.6489	9.78252	6.99547	8.88001	9.00931	14.9541	9.72499	13.991	22.6599	22.7975	12.3553	10.6219	10.6413
1.34839	14.3078	25.468	11.1186	17.861	10.5793	10.3786	9.31072	7.11971	18.5635	11.8251	13.6295	10.5236	7.99757	12.564	18.9308	8.74364	8.70378	11.4457	19.5959	8.34598	18.6406	19.3842	12.9498	11.9083	14.8987	9.10972	13.2997	24.2429	9.18146	9.33644	6.76152	9.00173	17.6056	12.7929	18.8072	18.8378	23.1097	12.695	11.9969	9.28348
1.43829	13.2835	22.0996	9.4593	18.4891	10.007	12.5444	11.4192	8.37287	17.1067	10.006	13.7699	9.27103	8.83317	12.597	15.4945	9.17002	8.93962	11.0488	13.422	7.54171	21.8665	15.0979	13.5824	13.7907	13.7316	7.05401	16.0687	21.9173	10.7868	12.6468	5.5677	11.1487	16.2033	18.2997	21.1701	17.2421	19.2241	11.5912	12.7549	9.9975
1.52818	13.7083	21.0355	8.52094	15.7026	9.02725	8.50024	11.6891	8.63262	16.1704	8.67452	15.7987	9.24646	10.4574	12.7751	13.223	11.1043	8.07268	11.4372	9.58309	8.1015	18.4189	13.6034	11.2949	12.6233	16.9998	6.92463	16.1346	16.7017	11.2164	16.366	7.35493	10.3752	17.4184	21.756	23.116	15.5066	15.1497	10.7831	13.8378	10.3986
1.61807	14.3934	22.4719	10.9483	17.6317	10.5293	8.68162	10.6637	10.1453	15.8633	10.0054	16.4162	8.83979	12.2786	14.3292	11.2066	10.2903	8.72443	12.4814	12.3692	7.70368	12.2701	11.4968	12.984	12.5524	24.383	6.20325	15.4764	13.9912	13.5113	17.6088	10.7059	13.8615	19.2713	23.2015	14.0873	13.9765	17.9689	9.63261	15.3861	12.8961
1.70796	21.5514	20.8255	20.2739	21.1784	12.9698	9.38675	11.492	8.61625	18.4826	8.78364	15.7011	10.4295	12.3395	15.3607	10.9761	11.987	10.0222	11.2611	13.4526	8.49701	10.2669	11.3834	15.6579	14.103	29.4217	7.04887	13.2587	15.9619	19.334	15.4842	14.1428	15.7461	19.4786	21.6351	14.0201	13.5089	16.5502	10.0409	18.6824	18.3762
1.79786	20.6266	21.6172	23.567	23.5441	13.1752	11.3935	12.6644	6.79665	20.7387	11.0246	14.7714	10.0763	13.6032	13.4172	10.7699	14.9537	13.2034	11.2081	16.3909	7.28802	11.3811	11.9858	17.1098	16.5406	31.7192	8.34357	16.7237	16.7401	28.0394	20.3826	18.7088	18.0849	19.6667	16.3127	12.411	17.443	22.8789	11.3981	27.4146	22.1406
1.88775	17.7973	21.7563	22.1569	26.6613	15.8005	14.4957	16.8891	8.87996	19.6835	11.9757	14.9115	10.1494	13.6201	13.9969	11.752	17.4843	16.1261	11.3008	18.8858	8.57736	14.9787	15.8155	16.8121	25.1452	32.416	10.8137	19.4765	19.008	39.2762	31.3824	18.6424	24.4644	22.6138	21.9642	15.8748	23.9968	25.1499	12.171	32.2426	28.4613
1.97764	17.7668	19.0048	18.431	17.6856	15.3235	15.8085	19.0406	8.9618	16.1983	12.6415	18.7441	10.5597	16.5583	15.0504	14.7744	15.0924	18.1336	11.4287	19.5683	9.03668	18.2553	20.5814	19.6098	39.9429	32.6488	12.1268	21.42	22.6429	48.8953	41.6641	15.9772	22.4723	22.4333	29.8203	22.1876	30.0892	20.6687	20.0608	30.528	39.8467
2.06754	18.6096	17.8611	17.5654	14.2811	12.3785	20.8041	15.6158	7.83137	13.8333	14.8976	19.5401	12.334	15.7513	21.1524	23.4273	14.1907	17.7141	13.3193	16.0531	12.2098	19.6252	27.831	32.0573	69.8844	41.4133	18.7251	23.4537	30.7076	55.0453	44.0536	14.6126	23.9673	20.7076	39.3302	34.9642	29.6599	22.7135	29.8795	29.0658	40.3622
2.15743	20.9274	19.3617	16.6812	12.3443	13.3771	23.274	12.1132	9.90192	11.1431	15.3841	24.5157	16.6437	14.3063	25.0327	28.4119	14.1554	13.7992	16.7999	14.675	15.6862	24.0461	39.2317	54.165	96.2781	52.8429	20.7911	33.3177	37.3692	56.2678	39.0049	11.168	28.0654	17.5219	45.1259	37.9149	24.5946	27.9623	36.8416	31.1706	42.1352
2.24732	22.9799	24.5061	16.8106	15.9339	12.2777	22.0952	10.1907	10.5012	10.5814	17.0967	27.8583	22.6227	15.5522	19.4653	20.9852	13.3959	10.97	19.5227	15.0981	16.3172	29.4768	37.0364	61.4353	100	68.0277	21.0944	37.9962	43.0128	53.2107	34.8113	11.4278	39.6659	15.29	39.1213	36.6726	18.1357	27.3191	34.7918	30.6775	35.9345
2.33721	24.5904	21.4828	14.0407	22.012	14.5602	14.6064	11.7467	12.4816	15.2229	14.7518	29.051	20.5232	17.4975	20.4111	13.3298	15.2393	12.651	17.7799	15.2509	12.0478	29.0823	32.8113	53.6194	81.5403	78.918	20.2256	38.6594	39.421	41.7427	34.4073	9.43073	41.55	13.7608	32.5568	30.5834	12.6746	21.2712	29.6196	30.7789	25.2538
2.42711	17.8401	16.2936	13.8126	21.6356	22.9432	11.6092	12.8866	14.6616	17.4506	16.9337	27.3337	20.3094	19.6127	32.1045	10.7129	19.5014	14.2874	16.3494	13.9142	9.34663	27.1153	26.7466	33.674	61.2702	73.2439	28.801	25.1719	24.3369	32.4286	40.4409	8.96601	34.7206	16.2696	26.5873	30.7551	11.4968	20.3272	22.6734	28.8693	22.2841
2.517	18.051	15.2819	15.74	19.4461	26.9903	9.98955	14.1938	20.8799	17.6079	16.5684	31.1212	15.9941	17.692	36.878	11.0463	21.7932	12.099	17.287	13.8561	10.632	20.9787	22.6621	25.357	40.405	49.0054	40.2966	18.2907	21.1547	36.7859	63.8086	9.71805	28.3238	19.146	33.1023	28.9631	14.7695	21.3196	21.9913	27.3978	22.8366
2.60689	21.3196	18.2327	21.811	13.9611	23.0879	8.27039	12.5985	22.9427	16.6699	14.6274	31.8997	12.3914	14.8078	30.2202	12.295	24.3511	12.9618	17.2262	13.3165	10.2278	26.9908	21.2461	24.0236	37.4073	32.347	46.591	18.5173	25.1367	43.4485	82.9399	8.29721	24.6737	22.2715	45.3812	25.9153	19.704	27.8533	25.0834	28.6341	26.2988
2.69679	20.4946	17.696	26.8933	10.9693	17.0107	10.0528	11.5409	17.6634	14.5725	15.659	31.4922	12.8597	12.3371	21.6411	11.6181	17.4465	13.5406	17.3439	16.7514	11.6082	24.0842	33.9674	25.6942	49.7015	29.185	36.7166	27.0294	30.9952	41.9762	88.9264	8.52168	26.1352	25.615	60.9111	19.256	20.5933	31.5643	27.1048	24.4977	29.3679
2.78668	21.6794	16.4407	25.7788	11.7881	13.1356	8.31049	7.67038	16.0758	13.272	12.7847	34.6998	14.8823	8.61632	20.9567	11.3908	12.0757	14.8206	12.9617	15.4756	13.2505	19.4004	52.7666	29.2759	64.8759	38.8004	22.4664	28.4198	29.0866	32.5063	59.3285	11.0788	24.1591	28.9246	65.7752	17.6732	18.6985	35.1741	27.8238	24.0895	29.9301
2.87657	20.6309	12.635	22.7209	12.6938	12.1526	7.8204	7.40252	17.4201	15.5963	9.7137	29.425	20.4027	8.55197	15.1647	11.1547	11.3946	11.9672	8.2986	13.6155	16.3119	14.685	54.8667	34.3026	78.9322	46.9101	15.8529	29.3412	23.0936	25.0541	38.7324	10.4933	29.6558	27.2249	63.6117	20.9148	16.9438	37.7327	28.9056	17.6211	26.9834
2.96646	16.7324	9.92126	20.447	13.4661	10.0205	8.05032	7.97506	24.9547	15.8342	11.9033	23.502	19.2449	9.31442	13.7509	11.1828	11.7256	11.4983	9.31617	11.8589	17.8076	16.1065	41.2899	32.3323	67.819	46.8865	12.6954	21.9425	14.225	19.2244	24.4935	13.2185	28.634	21.6881	50.0302	27.3884	14.4803	48.2988	24.2921	15.7206	25.5493
3.05636	20.5224	8.06715	16.6636	13.2189	9.87854	7.69891	11.7056	26.5414	13.9612	13.2241	19.4352	12.6952	11.1198	11.4989	9.35803	14.6795	10.7405	10.4334	12.1548	16.4544	24.426	28.6438	29.1541	45.9594	33.9931	12.124	14.3121	9.72853	20.1861	20.21	14.9036	24.2273	18.6301	30.6428	24.6327	16.7655	53.0701	18.2209	18.0654	20.5229
3.14625	19.745	9.10157	17.9021	11.2977	9.93383	8.428	11.2476	22.7069	12.3254	10.1711	18.0218	12.0976	10.9388	8.40327	9.90358	12.7364	10.4412	11.3151	14.6445	13.7301	25.9904	20.8706	24.9146	27.9033	29.2519	11.7185	16.877	9.26393	18.6026	17.4017	14.5122	20.3669	14.5154	19.7878	17.894	19.5943	51.819	15.8617	16.4922	14.2935
3.23614	19.978	12.0497	16.0977	10.0002	10.2602	7.05146	12.6918	14.5057	14.5778	7.34657	16.8448	11.7938	10.2157	9.23743	11.8434	11.5189	8.8435	13.421	15.0788	13.9798	23.5311	18.0177	26.9818	21.1947	24.2559	9.06753	21.9471	6.46802	21.104	18.2513	15.3171	16.672	11.9062	16.8882	14.5649	19.6759	40.0917	16.9626	12.1425	11.2293
3.32604	14.7394	10.6542	12.7218	10.3093	18.5864	6.90077	10.6235	10.8152	16.5464	6.30984	11.9278	11.9066	9.4535	10.9532	11.6795	12.1548	9.57446	17.6446	12.7175	19.6597	16.8306	12.9447	22.5336	19.2747	20.7587	8.81569	19.5429	6.14343	14.4155	16.9411	22.0179	17.0905	11.101	13.2655	11.3974	19.2801	30.2397	16.693	11.9618	10.6692
3.41593	15.8832	12.2822	10.9968	10.2326	17.6313	6.44201	10.6721	14.7456	12.0249	6.8159	11.4344	13.4605	9.07649	15.7661	11.8633	17.0449	10.5831	12.9663	11.0103	21.6972	11.3332	11.9277	16.1722	16.7669	16.4546	9.95508	14.6105	7.80372	8.61164	14.1993	30.0799	20.0064	11.4191	11.8669	11.2394	16.8378	23.634	20.5909	12.1845	11.6004
3.50582	12.3378	12.0568	10.9366	12.1605	12.3789	6.72102	9.55504	10.4472	10.8483	6.22256	13.7528	12.5531	9.18054	20.3035	14.0317	17.3071	9.61645	12.1865	8.25752	23.7384	12.1515	12.6104	11.6923	13.8979	12.6966	11.6756	10.8943	9.01988	11.3812	9.64835	33.0358	20.2445	12.4812	17.1857	10.0352	16.7622	15.9573	28.6808	11.5473	12.128
3.59571	7.93689	10.1604	12.7069	15.0369	9.69269	6.99862	13.7532	10.7132	12.3824	9.26321	17.6043	10.6258	9.98397	14.4481	15.2992	16.4158	10.0281	8.98632	6.67851	21.7291	19.3041	17.0259	12.5163	14.2237	11.2485	11.1789	11.0085	8.1624	12.194	9.53601	28.2839	25.09	12.7943	16.6553	9.48941	15.4566	11.8653	30.8523	10.9802	12.1425
3.68561	11.1302	8.30066	14.8027	16.312	8.51112	5.11391	16.8422	9.53309	10.6845	8.97025	25.3591	9.02326	8.28333	13.4927	15.1555	13.7815	13.3728	8.4628	6.88082	14.391	19.4982	24.1565	9.5975	12.3725	12.8976	9.702	10.2137	10.3696	10.4496	9.74956	22.7605	25.9512	13.9044	16.6207	10.5673	14.7598	10.8967	36.0959	9.40865	11.6725
3.7755	13.8178	9.64761	14.0083	11.7937	8.92364	6.90362	20.8104	11.7855	13.2227	9.10048	26.9051	10.079	7.19035	13.8664	16.1	13.4623	11.8265	8.0872	8.87896	10.4068	18.0521	23.2278	11.3669	13.9346	13.0812	9.41724	12.5812	11.2891	10.6293	11.9222	15.9677	20.9006	17.3464	22.926	13.7941	12.4502	10.5375	34.2941	9.3355	10.2374
3.86539	13.8063	11.7532	13.6468	10.3953	9.12186	8.10995	19.7116	13.5638	17.7694	8.45801	18.9382	10.5992	7.91596	11.3931	17.6567	10.6486	7.06841	7.42981	9.17846	12.1299	16.9177	21.7579	11.2118	17.1513	14.0922	8.72346	15.5001	19.0705	8.97887	11.2548	9.23326	14.7192	17.408	28.434	14.569	13.387	6.97276	24.2102	12.4517	14.2849
3.95529	12.1919	12.5236	14.8311	11.0057	8.81833	7.9963	19.7394	12.1178	18.3408	6.37719	11.66	11.2331	9.86897	11.8293	16.5608	11.4006	8.44931	7.44948	9.76007	13.2485	20.088	26.8365	10.2016	22.6905	16.9922	9.05554	11.3236	31.3572	7.59386	15.4257	7.37304	10.3533	19.4343	33.96	11.4024	12.8867	6.67543	22.0643	16.0687	21.0079
4.04518	13.4156	12.3879	14.4446	13.8782	9.44245	10.1511	17.7022	13.6455	16.8777	8.17215	12.447	12.5585	9.92653	13.7097	19.142	16.0017	10.7547	9.28753	8.67856	13.3153	17.3848	34.9609	9.25648	23.7363	14.4659	7.22403	10.1602	45.0608	7.45732	18.0827	7.32782	8.54315	23.0494	31.7919	10.247	11.7889	7.68859	20.9312	19.3661	20.9704
4.13507	16.0941	11.5559	18.9364	18.2501	8.73902	12.8962	17.3624	9.70217	15.9786	6.45066	12.5009	16.0216	8.04211	11.0719	15.4598	16.3704	12.4258	8.48328	11.0482	13.174	13	29.8603	9.21796	17.93	12.4098	9.08559	7.89843	31.1723	8.12842	22.7721	6.8057	8.65337	22.0832	26.4845	9.87084	12.0909	6.33564	22.4103	18.3046	19.69
4.22496	18.3753	10.4346	13.7176	19.2818	10.4863	17.8808	15.5429	7.90251	13.8122	6.1612	11.6019	18.6199	6.08136	9.29637	15.0675	14.5585	16.3356	7.22805	16.3778	11.2619	11.3032	20.1243	7.30281	12.8515	10.4677	8.8401	6.7803	19.414	9.80211	20.7919	5.8879	8.35621	21.3317	19.644	9.27269	14.3404	6.16364	27.2337	19.7356	15.6175
4.31486	22.2235	8.09243	10.6529	19.3452	10.8091	18.8432	16.8253	7.44258	10.0866	6.34878	12.85	19.276	5.63352	8.63606	12.1979	14.184	18.537	10.3649	20.4959	11.2071	10.7416	16.1288	6.69784	10.9158	9.83867	9.15362	6.28144	14.0792	11.7357	15.9989	7.40176	9.79521	19.0313	19.9833	9.5616	15.7827	5.78232	26.383	22.1027	16.856
4.40475	21.9708	9.22721	8.71875	17.9017	10.5316	17.9475	18.0839	7.14778	10.658	6.89955	12.8544	20.0342	5.60927	8.71908	10.5507	15.6138	18.3249	10.2551	19.5123	13.9389	9.94586	14.1197	6.67831	10.5073	10.8865	10.037	7.26442	11.9499	9.25555	15.4732	6.85895	11.8126	17.3523	28.2363	8.19812	21.8673	4.72074	23.5475	21.3488	17.9997
4.49464	22.0091	10.1862	11.4954	20.1539	10.9668	11.4316	16.4935	8.42136	10.5906	8.63831	12.4903	18.486	6.08208	13.1459	9.79354	22.0994	13.5491	11.7966	21.2656	16.9173	10.15	15.3293	8.2321	10.5405	8.92652	8.45448	6.8294	12.1942	9.50636	12.6822	6.03595	12.832	15.3477	35.911	9.28908	27.6591	5.22386	19.0664	17.4409	19.2476
4.58454	14.2247	10.2617	15.2689	20.0342	10.7393	12.7809	13.721	7.28826	10.9369	12.0668	15.6641	17.3727	6.76374	12.3277	10.559	26.3593	12.113	14.2491	21.9913	23.6966	8.39228	27.4684	8.29116	7.92338	6.08976	8.14669	7.60522	10.9235	10.664	10.7196	8.07136	11.6219	16.9953	33.9934	9.58792	26.4209	5.68798	16.7309	13.6736	14.202
4.67443	12.9078	11.8395	21.8619	20.1938	11.8731	12.7341	9.58089	9.81057	11.3669	14.0731	16.0683	21.4892	8.15897	10.6502	14.6334	21.5923	14.3555	13.8218	17.9141	33.6742	7.78149	40.7491	9.89308	7.16857	6.55908	7.36772	8.78782	13.7418	11.5219	9.87671	7.58337	14.3838	19.6835	31.1186	9.686	21.2487	6.95414	14.609	17.8522	12.0994
4.76432	9.78743	12.2257	24.0116	26.1444	15.48	11.463	10.3648	10.0092	16.0833	15.9359	15.2506	29.6042	12.5031	8.69531	13.7358	16.6817	17.9955	12.9781	14.6677	34.1876	7.91765	53.3717	12.3363	7.67099	6.71214	6.81509	8.22059	18.6409	16.2738	8.70975	7.70292	11.8076	25.1175	25.3362	9.75341	19.0016	5.55972	16.8175	18.1958	10.6139
4.85421	8.03875	10.0446	24.4898	20.3758	18.3708	10.3424	9.21963	9.30024	18.1375	14.2326	15.828	28.5497	13.391	6.93525	13.2426	16.7033	16.8537	13.723	12.43	23.3176	8.86587	43.9359	12.3976	8.66254	8.06041	8.86511	10.5153	20.9753	17.9825	6.62432	7.71567	11.3364	23.6437	19.5674	10.535	19.5039	6.81352	18.9618	14.7217	9.04892
4.94411	9.61821	9.89487	17.3128	13.8424	12.7351	7.28725	10.929	7.87574	17.6077	10.2858	16.5238	23.3677	11.3522	7.65585	13.9486	22.4274	16.0748	12.4072	9.99281	16.9548	7.22687	25.5942	9.78782	8.70665	8.46582	10.1478	11.6857	19.3056	18.507	6.77886	6.85405	9.99497	18.5541	16.9904	10.6036	16.7376	6.69423	14.0944	9.59099	8.90858

## Sheet: Binary images for Figs 1d-f
WT									ZO-1,-2 DKO DMSO									ZO-1,-2 DKO Y-27632

## Sheet: Figs 1e-g
Fig 1e Collated areas				Fig 1f Frequency distributions											Fig 1g D'Agostino-Pearson normality P values
WT	ZO-1,-2 DKO DMSO	ZO-1,-2 DKO Y-27632		area (μm2)	WT			ZO DKO DMSO			ZO DKO Y				WT	DMSO	Y-27632
106.393	103.646	138.233		50	0.0421893	0.0342464	6	0.34882	0.0559449	6	0.069032	0.0756445	6		0.0162	0.03	0.0013
121.666	152.675	182.08		100	0.33645	0.0853971	6	0.166497	0.0890275	6	0.220888	0.113426	6		0.1739	0.0415	0.0353
80.66	258.634	151.143		150	0.340701	0.0887633	6	0.142412	0.0282768	6	0.274145	0.0975695	6		0.818	0.0009	0.1827
118.449	203.013	97.227		200	0.234839	0.11604	6	0.106296	0.0414723	6	0.189008	0.0844587	6		0.1334	0.1942	0.4014
91.936	34.602	34.811		250	0.0411912	0.0188565	6	0.133312	0.0481072	6	0.1599	0.0902802	6		0.4729	0.0343	0.5218
53.482	22.964	21.656		300	0.00462963	0.0113402	6	0.0375044	0.033996	6	0.0615057	0.0823027	6		0.3601	0.0011	0.8093
52.405	148.512	76.142		350	0	0	6	0.00953159	0.0147753	6	0.0207594	0.0246581	6
113.816	405.982	186.829		400	0	0	6	0.0192284	0.0161148	6	0.0047619	0.0116642	6
149.704	73.179	118.117		450	0	0	6	0.0251014	0.0220384	6	0	0	6
55.686	162.976	204.386		500	0	0	6	0.00462963	0.0113402	6	0	0	6
57.125	106.328	38.874		550	0	0	6	0.00666667	0.0163299	6	0	0	6
21.403	522.372	76.605
52.586	239.537	34.247
100.805	94.885	249.303
98.275	33.077	117.119
60.84	10.589	167.421
126.921	28.27	27.532
63.84	41.526	94.495
40.03	145.1	137.604
137.178	363.625	55.679
128.208	12.187	152.552
85.561	268.486	170.276
226.353	240.556	108.771
61.549	21.909	39.351
53.092	13.466	122.439
108.641	230.719	77.277
133.824	26.448	12.895
56.453	22.928	172.242
130.788	67.772	120.856
120.025	100.914	132.234
67.808	158.458	382.389
146.257	314.523	176.969
82.894	24.2	134.894
126.27	127.42	186.887
129.819	78.441	76.005
78.788	237.875	111.409
156.665	200.432	121.384
106.06	16.343	197.151
73.41	20.485	69.926
71.834	107.311	126.972
79.272	39.163	155.516
56.872	165.766	107.022
102.41	47.258	74.053
92.11	165.448	61.072
85.113	162.123	303.572
45.292	119.187	52.535
110.65	187.826	124.384
148.75	401.204	64.816
88.105	231.882	206.381
94.603	9.794	53.735
105.59	38.389	132.479
137.149	20.557	54.877
61.426	218.864	150.434
96.859	23.094	92.507
71.328	195.387	91.336
158.227	86.479	182.803
198.56	28.306	210.075
115.761	50.005	27.395
103.183	21.641	218.611
150.81	206.902	208.636
86.992	23.607	224.647
150.073	117.748	148.078
159.39	24.207	111.445
141.363	21.461	116.426
123.755	59.72	100.227
204.524	247.163	342.598
178.979	49.022	203.367
146.813	162.137	90.657
141.587	187.884	120.69
128.049	34.146	53.8
80.479	50.583	83.176
101.564	76.518	141.276
69.109	12.527	208
188.426	200.281	29.289
160.467	17.948	148.056
168.209	123.003	68.82
171.953	96.982	104.918
77.248	293.886	132.754
196.854	100.437	166.358
126.661	160.106	183.489
83.067	37.609	131.822
177.006	82.532	141.124
54.111	61.888	50.742
39.278	239.053	78.419
42.712	136.592	58.549
40.804	191.014	265.219
187.768	74.487	88.698
117.199	430.855	70.316
87.035	87.057	119.483
116.852	99.02	115.703
84.946	247.683	52.571
176.615	72.037	84.462
121.442	116.585	69.666
76.54	24.605	55.253
209.974	224.987	26.022
80.263	45.589	117.922
64.498	114.546	216.118
105.952	66.095	99.678
135.067	33.561	227.365
115.117	18.895	193.688
77.516	186.424	82.576
142.707	15.273	233.176
101.015	382.787	124.586
90.498	102.648	134.568
80.082	34.949	171.664
77.827	248.609	27.012
219.37	206.222	209.403
153.543	248.45	46.586
193.696	221.662	92.428
114.322	29.462	71.986
109.725	85.337	43.478
89.529	237.47	89.948
155.545	22.653	275.245
11.262	38.563	135.964
148.671	161.248	256.972
168.469	140.279	62.264
42.256	152.516	235.2
181.422	222.132	90.78
73.685	236.046	161.711
136.629	190.58	290.829
152.907	72.846	153.825
98.283	44.396	73.613
99.649	131.236	48.191
175.003	145.136	133.491
158.949	25.762	121.731
96.96	23.521	162.903
102.33	182.593	88.951
164.19	64.389	125.381
149.206	115.399	75.528
299.77	131.453	180.497
85.857	58.484	177.338
194.267	218.308	156.412
108.214	126.451	185.528
135.103	80.487	133.571
110.621	19.314	135.248
173.55	42.307	230.986
90.418	19.668	196.731
51.79	23.246	320.392
123.885	254.796	205.239
80.971	73.107	93.62
224.343	21.374	109.819
127.897	14.767	208.42
55.52	19.813	77.95
77.754	170.038	193.356
96.859	32.571	136.26
29.759	413.702	310.099
76.757	22.942	130.644
178.003	407.377	252.555
127.694	206.157	146.979
85.713	26.766	207.942
189.597	9.541	214.021
183.786	84.679	217.758
44.222	121.803	68.228
153.434	139.816	18.83
210.993	46.355	133.369
185.289	460.548	120.726
114.127	75.159	116.838
80.544	78.253	104.246
189.525	24.381	138.97
79.561	47.627	178.148
92.507	216.371	107.513
98.955	11.038	214.592
69.782	29.021	198.77
91.17	208.528	125.909
184.335	307.83	244.525
155.567	376.751	66.984
242.277	22.942	129.913
156.087	296.214	93.685
144.753	183.504	157.93
184.545	119.606	118.861
156.109	183.034	108.503
180.627	128.902	60.71
99.902	227.148	271.421
90.519	43.702	69.883
120.697	5.118	118.037
155.617	81.99	152.805
123.422	6.968	146.82
79.626	33.778	259.155
147.977	193.515	226.317
189.272	37.529	217.932
168.671	67.917	286.586
120.661	5.761	167.565
116.201	64.129	211.13
219.941	88.915	151.642
86.407	90.165	175.957
94.329	206.121	190.819
174.83	211.499	228.782
141.334	69.941	272.209
114.416	36.112	137.901
108.973	253.011	204.09
163.973	35.122	230.777
119.526	55.795
191.643	175.994
125.208	11.5
52.311	36.228
142.223	131.735
124.153	6.274
193.537	125.49
107.13	11.609
157.605	99.316
110.636	8.146
133.036	268.038
178.646	114.655
62.532	290.431
172.199	65.553
109.457	20.615
118.24	398.848
97.777	37.247
124.825	5.118
147.608	169.756
86.168	54.14
51.624	50.287
73.519	237.282
146.314	71.733
102.829	123.235
136.882	45.95
178.205	140.221
134.156	62.647
144.666	102.135
51.603
70.114
103.075
87.982
140.279
54.053
196.052
196.544
201.835

## Sheet: Fig 1i
Distance (μm)	WT																				MAGI-1,-3 DKO
0	8.98277	22.7536	24.7924	22.3117	9.08615	11.3693	15.8475	25.1515	17.1436	22.6087	17.33	13.9416	18.5408	21.6797	11.8442	10.5922	8.94014	12.5993	14.2186	10.9579	12.5607	21.3532	17.0281	25.8297	13.1711	14.9687	21.7169	24.9831	23.7406	17.365	8.37526	20.0681	23.0556	14.145	18.938	15.2818	36.9319	22.037	14.7014	24.1743
0.08948	9.24215	23.4513	23.518	18.2334	9.1177	13.9161	15.7823	22.4278	14.5959	21.4529	15.9656	20.6235	16.9165	17.5788	13.3973	16.4836	7.66299	13.0792	13.9759	15.0441	13.4069	15.8413	19.0626	29.2757	15.6694	13.1076	24.8424	27.3199	23.6128	18.0607	7.84392	20.9485	27.492	16.7157	17.9431	14.2119	34.006	25.623	14.0721	23.6496
0.17896	9.72258	24.7877	18.4713	16.5305	6.44178	15.336	14.9634	18.9321	15.1172	14.2082	20.1277	21.7333	15.2385	15.0807	14.0999	20.4841	9.98156	14.096	12.4168	13.7431	10.4843	15.4148	16.0136	26.4609	14.9475	13.3532	23.0012	25.4236	22.8372	21.711	9.70877	22.6116	28.3645	20.4504	23.4999	16.4856	40.8328	25.4231	13.8638	22.9481
0.26844	15.5552	25.956	15.5234	15.1732	5.41792	13.2015	17.259	19.2073	17.3021	14.1411	21.9009	21.7941	13.4388	11.563	14.3014	22.0558	10.0774	17.9212	12.5677	15.9922	12.2499	14.6642	15.3926	22.754	12.8946	14.986	19.711	20.3048	22.7133	21.6986	9.91022	27.8783	24.5303	22.0574	26.1722	15.1941	47.5248	25.9565	14.8258	19.869
0.35792	14.3544	26.9384	11.5356	10.5344	5.0465	14.9339	15.6148	21.879	15.9761	13.0919	19.5464	17.996	12.4854	10.9506	19.028	19.4976	11.1196	21.2265	12.5867	16.8413	15.3697	16.3948	12.9601	23.9161	11.4892	16.3692	17.5152	16.8122	24.1124	22.7725	16.5677	25.9942	21.824	21.4829	23.7611	12.2824	51.1069	20.6502	12.333	13.5921
0.44741	12.7699	26.7085	10.7414	9.27073	5.24911	13.8196	18.9136	29.621	12.0997	15.3431	15.9746	16.1869	11.4796	12.7873	26.4013	13.6377	14.9313	24.927	13.0959	15.73	26.4492	13.6168	11.9742	24.2395	15.3762	15.7987	17.8462	18.9515	26.5891	25.3235	22.8173	18.9205	20.9101	19.414	23.0645	11.037	47.1648	16.5838	10.1614	8.6061
0.53689	15.0688	23.7805	10.8534	10.7714	6.01601	10.2541	23.0907	39.9476	9.15289	16.8047	14.8976	16.4477	14.1404	13.0467	32.3639	11.1953	15.4983	36.0815	14.4711	15.0527	30.2282	9.97866	12.3187	26.5509	23.0673	15.6148	20.1644	20.5209	27.0829	23.1187	22.723	13.1508	23.6339	19.257	21.8489	11.8276	39.2613	18.4561	10.9456	10.2138
0.62637	15.8014	21.2926	14.0751	12.9523	5.70398	6.94528	29.0422	42.7769	8.37344	16.217	12.8554	17.7302	15.1019	10.279	25.3017	12.3622	13.5276	37.1439	11.5551	9.82871	26.4488	9.75454	11.5246	21.1351	21.5451	16.192	19.0777	17.2123	22.8696	18.5808	14.2992	12.4034	23.4339	17.3215	24.5147	14.9922	37.6079	21.9148	15.3988	11.4555
0.71585	18.2334	18.6927	18.3555	21.008	8.74987	6.67437	32.2302	33.5877	8.31281	17.9806	11.2028	19.5955	16.2427	9.073	16.7887	16.8234	11.1405	27.2475	9.12298	11.8003	21.9534	9.18464	13.4657	17.9981	19.0399	17.473	14.5681	18.472	18.1264	22.5788	7.74322	12.8589	21.4148	16.4162	21.4195	16.8399	33.721	25.9103	17.6007	13.8811
0.80533	16.443	15.6475	24.2578	25.0202	10.5144	5.97624	31.8778	22.0941	9.6323	21.6267	17.1816	17.45	16.8478	7.0992	14.9404	16.1906	11.4681	22.464	9.36138	13.6239	21.9755	12.6634	14.4997	20.2139	19.9324	16.5241	12.2691	18.1723	13.7188	30.5862	7.12979	17.3509	22.3361	16.0716	15.8653	16.3331	26.8875	26.6987	19.7113	17.4352
0.89481	15.8381	17.1526	28.6761	24.7388	10.9822	8.15548	26.5559	18.4628	9.90113	23.041	17.8406	17.0544	17.5036	5.1076	13.654	12.8794	11.8165	22.1281	10.2683	13.4446	27.2526	16.1695	15.2807	17.2957	22.2734	18.4072	14.8164	17.8422	12.6291	35.9708	9.31702	19.24	23.5092	16.0737	15.4796	14.2589	22.5897	27.2775	21.8783	16.7829
0.98429	16.1372	18.9339	24.4143	27.7624	9.39303	9.92893	19.771	18.8212	9.43716	28.4649	12.9982	13.2459	15.7149	5.17033	16.6043	8.66338	10.3385	23.6967	11.7041	16.7774	30.6642	14.7438	14.2736	16.391	21.3156	20.4115	17.4383	19.531	11.2115	33.725	13.9693	15.8726	26.5198	17.5295	17.7255	13.562	22.3226	25.3379	18.0658	13.8834
1.07377	20.6323	25.6927	21.5119	30.073	8.13059	11.726	19.388	16.1117	9.70516	35.0901	12.6383	12.0768	15.7743	5.37476	19.4992	9.8506	9.30536	24.0327	14.9502	14.567	31.8355	10.5092	19.5	16.7176	19.6501	24.0531	17.4913	21.756	14.7674	26.8089	14.2968	12.6039	25.392	18.6272	22.103	12.5981	19.4762	24.205	15.4324	11.315
1.16326	29.3952	28.7649	20.6879	32.8816	8.87949	12.8866	20.3066	15.9855	12.8605	35.4894	12.3951	15.2749	15.9933	5.88322	32.0698	13.0694	10.6227	24.5768	12.6325	10.0742	24.5356	11.6046	26.4157	17.1531	22.476	23.7615	15.8381	18.1001	18.5355	24.4884	13.2237	11.0188	30.8118	19.2496	23.4582	10.4009	22.3122	25.3146	15.7867	12.3097
1.25274	35.2981	26.7776	17.2743	29.7673	11.1954	16.291	18.6753	17.9332	14.8021	35.8993	11.6055	14.359	13.2722	7.5314	41.9799	15.7089	14.9642	23.2715	11.2821	10.473	24.1536	15.1218	32.3262	19.7172	26.3208	17.3815	13.4694	15.1931	18.4366	26.6165	14.4262	10.2283	36.491	19.6873	23.8188	7.14651	31.6579	24.6973	17.7725	14.2668
1.34222	40.7212	23.2843	15.231	29.1714	15.1351	14.3453	14.2473	20.1598	10.0437	39.4752	11.0463	20.7955	12.5584	9.57927	40.8965	18.3065	15.8444	22.5657	10.9511	12.622	23.5217	16.1452	30.5065	18.5002	26.2945	14.5327	13.7772	16.343	16.3018	34.5921	17.1479	9.09884	44.3466	21.9344	29.4115	5.9379	39.7347	24.1199	17.0515	19.5781
1.4317	45.4191	19.367	18.2653	29.8442	13.8578	12.0218	13.8339	20.1954	7.28685	34.4954	10.8139	24.4266	12.6325	8.05292	35.6029	19.5229	16.7779	22.9138	10.8651	10.9133	25.5174	17.7748	22.7253	15.3947	23.2149	14.0985	15.7271	16.5771	14.0716	43.7496	13.7333	11.0016	44.7923	22.2349	28.6184	5.50416	36.7299	23.2106	14.0351	25.5234
1.52118	50.7359	17.0943	26.5955	28.4992	16.8857	10.8611	17.1776	22.2811	9.1864	32.5901	11.5799	23.5495	14.7798	9.94451	39.3202	22.2256	17.3692	22.0856	10.7762	9.03684	22.984	20.1372	16.9874	14.6789	22.6806	15.0494	20.1435	22.6024	12.9261	50.3485	9.56745	14.875	46.4887	22.0747	33.7455	7.15766	28.0912	23.389	13.61	25.4214
1.61066	48.2595	15.1934	33.7836	28.9253	13.8016	13.2409	20.9689	27.4205	9.58372	23.3386	12.2354	23.5559	16.6375	12.8106	36.2352	22.3057	18.4254	23.2743	12.8292	7.46849	22.1936	21.9806	15.5996	14.6371	22.7266	16.4648	22.5104	25.6738	14.1678	47.2923	11.5476	16.1662	41.7198	22.2227	38.1045	8.60582	20.6292	21.7792	18.242	27.5055
1.70014	39.9888	15.3559	31.5674	29.0898	11.0646	13.8027	19.4986	27.9301	9.14987	21.0701	11.5181	19.6945	19.7032	16.2826	30.7413	22.5716	14.4576	25.0874	13.9303	8.27255	25.3073	29.9677	15.1334	18.1933	21.0579	20.5012	24.6307	30.1188	14.7889	38.3092	13.9858	15.9913	34.0434	23.0502	36.0052	13.4447	20.6342	22.2853	25.504	27.1518
1.78962	30.7833	19.3162	25.8796	29.9332	10.7702	11.6649	14.8802	29.5835	10.2419	22.2677	12.0575	18.0324	25.4161	16.5872	36.5464	21.2712	12.2136	24.2296	14.4445	12.0398	35.8878	34.5473	13.2564	23.8531	22.3262	22.4302	24.3993	29.4938	14.7052	31.8112	16.9199	12.7686	31.2308	20.7655	27.1382	19.3003	20.4111	27	26.739	21.7022
1.87911	30.5949	27.0925	27.3633	26.6486	10.7184	11.4771	14.0034	29.5899	10.1316	23.5546	11.9145	24.9075	30.7399	16.3638	35.9404	22.4121	12.5935	26.2876	13.4833	15.8461	40.6548	32.1597	10.7135	24.667	24.3525	20.6498	23.8662	25.8277	16.8889	25.2306	20.6076	11.2366	33.6646	17.3116	24.3745	28.3513	19.167	28.6973	20.3237	16.7656
1.96859	23.6534	32.6299	34.1989	29.4086	10.6686	16.4095	14.7028	25.5122	10.0918	22.8716	13.3741	33.674	28.489	18.5038	29.7328	25.2894	16.4059	25.1227	12.2926	18.6447	40.6922	29.4202	12.9005	21.7438	21.6538	24.189	25.894	27.0129	23.2829	23.2068	18.2233	13.2702	38.8255	16.7949	27.6202	22.5008	21.5039	25.3482	13.7183	18.2075
2.05807	22.3006	32.88	34.764	31.1516	10.0174	17.0334	15.4596	21.2886	12.8459	25.2242	15.3216	39.6955	23.2519	18.5979	24.9497	33.2436	19.5358	21.9694	14.1676	21.5758	37.5899	31.3084	16.3322	18.5064	20.0935	31.1316	26.4689	29.9475	26.0256	22.9133	15.4997	17.7469	37.4313	18.5334	31.5893	13.3972	22.1499	22.8811	14.046	17.8615
2.14755	30.7305	34.86	31.539	28.5968	12.0372	13.8707	14.1253	22.5116	15.1588	29.451	18.6284	32.8623	18.1241	17.7762	21.4807	38.7647	24.8148	23.1492	16.251	21.9058	32.6577	36.4473	18.91	21.5193	25.7389	38.6589	32.7653	38.5721	26.5921	26.3178	13.8919	24.4844	33.6167	28.9106	33.2235	12.3003	24.5148	29.6887	21.7444	21.1978
2.23703	37.3577	27.6262	30.948	25.6879	16.0543	13.7644	15.3438	26.9373	21.6464	30.8627	26.5771	23.0968	19.2847	20.5958	20.7183	41.9403	31.7886	29.9883	16.9996	22.7408	31.6573	34.4122	23.6642	30.0574	32.6185	43.3034	42.1454	52.5686	26.8587	28.607	13.769	39.3849	35.9038	37.2069	40.8336	12.6199	31.8375	38.0847	25.2981	33.1424
2.32651	41.0909	26.4642	24.775	34.4963	25.015	15.5386	17.8224	30.9331	26.591	26.7105	35.4773	21.7423	17.9288	26.4655	23.0788	40.3633	37.6948	36.1458	17.4922	21.3386	33.1752	29.1868	40.0493	32.6249	47.5778	44.2474	46.8675	56.5457	30.6099	29.601	18.865	54.6999	45.8377	46.4899	52.5832	17.3447	40.8178	51.5944	32.8218	50.0972
2.41599	44.975	26.2538	18.6808	45.2788	37.4074	18.5555	21.0965	27.5955	27.9624	25.3796	35.7329	23.5507	15.0721	34.693	27.6307	38.724	35.9555	38.895	16.813	20.8221	35.1913	30.3593	58.3861	47.585	61.752	44.6799	52.0834	38.9475	47.2659	37.1305	33.6628	58.398	59.2766	54.9995	53.1331	33.857	57.8727	61.1879	43.0234	62.4282
2.50547	54.2227	27.1379	15.1321	47.4418	46.4419	22.3151	20.7316	21.9728	29.971	24.6581	28.4634	19.793	13.6044	34.7329	30.1188	33.5781	30.6158	34.6638	15.6624	23.4356	32.438	47.1019	66.4386	80.9424	51.2915	39.1398	51.0114	27.194	61.9719	49.0291	51.1764	57.3726	56.855	56.2151	47.653	61.1285	57.1306	59.0458	58.054	60.6606
2.59496	43.313	26.3136	14.6396	42.198	47.7142	28.3446	21.2144	18.4619	24.1065	29.9302	27.074	18.0705	12.0622	27.4192	25.0314	26.813	28.5116	33.0362	16.0073	27.8742	28.921	58.5009	53.079	100	32.0975	30.4268	42.9398	25.6552	61.9592	52.0904	58.6646	46.5033	45.8408	50.5127	33.1896	72.3394	40.8647	43.7921	58.0792	52.7961
2.68444	39.2667	25.6263	15.4378	35.2027	40.7774	27.7959	22.0938	18.4197	16.8956	39.536	28.6082	16.4429	11.4233	21.6901	18.4969	23.6386	27.2106	35.5364	19.327	24.0735	28.7498	38.1801	44.3688	89.3055	35.5334	16.7808	37.0311	24.921	47.9809	47.6298	58.8043	31.234	32.7474	38.515	28.9835	56.0489	24.5397	34.0062	41.6785	48.2405
2.77392	33.3212	22.0379	18.0286	30.7978	29.2269	26.5297	20.8679	14.5637	12.9362	42.1667	31.1178	16.2585	10.6629	21.1893	21.3185	22.4367	26.9556	33.6434	25.0681	17.2275	24.0532	14.6311	35.708	65.0569	34.773	14.3864	39.2274	26.4841	33.271	41.6082	43.9146	17.9407	27.7492	25.8785	29.9735	33.3505	17.2296	30.2697	24.7672	42.2378
2.8634	19.9367	21.3726	17.2278	27.3288	23.7067	26.9958	17.3426	13.2338	11.601	32.3954	27.5739	15.9121	12.8431	20.7598	22.0163	28.7321	23.244	32.1986	27.9363	13.7015	25.6143	10.9216	27.5686	42.7101	29.8948	14.2708	38.072	31.0383	26.0628	34.9985	26.1528	13.2341	27.9559	20.5717	29.0026	18.6238	14.5839	24.5631	15.6498	37.3179
2.95288	11.4422	18.5927	17.854	22.3622	27.3385	26.5569	19.0983	11.8032	11.1683	20.7541	25.1892	14.5115	15.9537	21.9406	21.9568	38.419	18.1608	35.2993	36.0208	11.9985	22.8173	11.6762	25.4191	28.6947	37.5758	15.9953	31.9456	34.3925	21.991	36.8668	18.264	12.2038	28.4001	19.3122	28.0387	11.0329	16.7918	22.7913	16.9153	42.9368
3.04236	12.9902	16.3452	18.5365	18.7844	31.2936	23.3567	21.3884	13.0588	11.58	13.7881	19.7859	16.1862	21.2793	16.3693	16.8419	42.9816	15.8936	34.7904	34.9533	12.6194	22.4469	10.0284	26.2924	21.8433	38.9522	12.8275	24.2441	29.319	18.2962	33.8725	20.2082	10.6854	25.5127	14.78	22.5634	9.22419	20.809	24.4639	22.2707	45.9422
3.13184	12.0211	18.9761	16.6937	20.4534	30.6401	22.9469	22.1676	13.8128	13.3656	13.6304	15.5452	13.9692	23.6505	14.4313	16.0284	39.3242	16.6462	31.7315	30.9782	11.7204	21.0914	9.05833	30.2443	16.6055	41.6906	10.2658	26.1379	18.8304	13.4793	29.4591	17.5938	11.4751	23.2371	11.3167	17.5582	14.0702	23.9139	28.4804	23.2331	38.778
3.22132	9.05672	20.7224	17.2706	20.5843	24.5655	19.2404	21.3711	11.7054	12.7775	13.2352	13.2242	12.1	25.9748	12.6667	15.0554	33.7846	15.8598	35.2284	21.9133	15.8667	19.5185	10.1741	31.8062	16.5868	39.5371	8.71183	30.8323	21.3086	17.0149	21.5427	19.575	8.93962	22.1153	11.6084	22.4292	22.7777	20.2537	27.7647	22.9307	29.2313
3.31081	8.38969	19.7701	18.2674	20.3285	26.3061	18.5566	18.3419	13.2587	12.566	13.7246	13.5865	10.5044	30.9668	12.5733	14.0532	30.8382	14.2104	39.2428	18.5908	18.0771	17.9447	11.4671	30.9625	18.257	32.558	8.252	32.6008	26.8241	18.5042	19.6405	19.274	8.84623	23.9646	15.4649	25.3036	24.1912	17.9331	26.172	24.0709	21.3228
3.40029	8.49263	15.3562	16.9484	18.3716	24.7072	19.8736	18.4916	15.712	13.4011	12.5887	14.556	13.025	28.5847	11.4498	14.2025	27.9641	10.5201	38.4101	19.7049	17.1637	17.8002	13.9717	33.6272	20.6832	31.6616	8.79121	26.44	25.1139	18.3229	21.6405	21.7617	9.5305	30.4889	16.7587	21.9075	21.827	19.5119	25.6047	27.4506	18.3119
3.48977	8.26726	9.88092	11.6011	18.8983	23.9876	21.6518	17.0765	17.1796	17.2731	15.4542	13.7396	16.6038	23.4766	9.01062	15.9333	21.1808	8.61772	34.4948	21.2158	16.1622	18.6742	14.6199	33.3001	21.647	31.0482	12.007	19.1184	21.5086	12.2706	21.8814	19.6673	9.92594	31.3495	13.8145	19.1416	22.3273	25.1378	22.1514	25.4411	17.6032
3.57925	8.20667	7.11584	9.80799	20.1707	26.6105	21.8208	16.2321	15.4077	18.4226	20.5538	13.1369	17.6842	20.1751	9.78898	15.6184	17.9932	6.5407	34.1529	21.6106	13.0145	18.9539	17.8984	27.485	21.4625	30.0528	13.353	13.3497	19.5492	9.4944	22.5614	29.6079	11.0718	25.3456	12.2039	17.6472	37.7611	30.9329	22.5366	23.3684	20.4012
3.66873	9.08086	7.3245	11.2971	18.2483	29.894	18.5222	17.3287	15.3787	19.1959	20.0195	14.3361	15.8942	16.9163	12.7996	20.0833	16.8071	7.0363	32.2359	23.2787	11.0776	19.6093	17.7126	23.0559	18.9007	24.9729	14.1682	11.3162	15.8734	10.5096	22.5494	39.0229	14.6716	24.0557	9.18741	17.9417	43.9575	31.559	21.4183	22.832	30.8677
3.75821	8.57094	7.67817	13.7534	17.9949	24.5939	14.5604	19.4695	13.4219	22.4879	22.9565	16.8857	14.1406	19.5418	14.5924	17.6097	18.1655	9.00685	27.2476	24.7646	9.84651	17.5967	14.305	24.9503	15.8962	21.9754	15.3688	16.3047	14.1705	12.3373	21.8259	31.799	17.5666	25.5937	8.84612	18.534	33.2743	28.1041	23.2464	24.834	32.5873
3.84769	11.4755	8.51427	15.0576	20.9159	17.7747	11.7699	20.1587	13.4413	27.6464	24.8486	18.3048	11.438	19.0369	12.2993	17.1918	15.7566	8.00048	22.4358	25.7627	11.3262	16.3714	15.6988	25.0189	17.0919	20.073	17.2686	23.098	13.0021	14.529	20.7483	27.2167	15.9194	24.5556	9.54978	21.163	25.2726	21.9148	21.794	24.0761	31.9174
3.93717	10.7294	11.8003	15.8953	24.9042	13.0225	11.1031	18.3046	10.6416	28.5374	20.6274	21.0915	9.5073	23.0432	9.56978	11.9389	12.4332	6.94866	19.1144	24.2611	12.5014	16.6835	14.7153	22.0828	17.7694	25.1927	14.2767	26.8938	14.7555	10.8069	22.4866	24.4386	16.5801	23.072	11.9809	19.8006	20.9909	15.7066	17.6631	22.9602	25.6582
4.02666	8.85252	15.3445	15.0842	25.5634	10.6834	12.0144	16.9825	8.8132	25.4212	19.8172	22.1554	11.3675	22.5913	12.5015	12.0926	11.7677	6.74023	18.8539	28.6244	14.0863	17.1326	13.9319	21.2455	21.6713	29.0915	10.821	22.6908	17.471	8.45132	25.4165	20.0723	15.2361	22.6676	13.0959	20.498	23.3751	15.7696	15.7584	22.6029	20.1544
4.11614	9.78989	14.6475	12.9815	23.4547	10.3691	9.81497	17.6631	10.7066	20.2679	18.945	17.6201	16.8729	20.1573	13.6071	13.7014	10.928	8.71161	20.3759	25.8964	14.3833	14.9061	11.691	22.8186	31.1427	30.7014	9.82359	18.0028	19.4373	9.5215	27.1021	21.4333	15.5203	21.3702	15.004	21.1105	26.5096	18.7056	18.0254	22.5306	13.7949
4.20562	8.94177	13.5627	12.1946	19.0313	11.0476	8.59041	16.9783	14.1918	17.2441	19.5567	16.3127	22.6334	16.8938	11.6445	17.3482	13.4004	9.51219	19.5585	23.3601	16.2077	14.8949	11.459	23.2241	31.4444	24.3574	12.4114	12.7832	18.7982	10.5036	32.0704	21.6606	17.0781	23.5537	15.1378	23.9463	28.9521	18.0492	19.5767	28.2636	10.3908
4.2951	10.9812	13.7585	11.932	13.0709	12.8322	7.02612	16.8601	17.9022	17.8991	18.6135	13.7939	18.9648	13.9072	10.3358	19.6959	14.3609	10.1381	18.9427	22.5604	23.4242	19.5024	10.4888	24.606	30.1978	22.6515	15.1606	11.7088	15.5565	13.2421	38.8352	29.6361	18.7158	25.0496	12.7461	26.6149	23.1241	14.0005	18.6093	32.9692	14.7995
4.38458	11.0901	15.9689	11.7509	12.2765	16.0511	7.33341	15.1394	15.6307	18.5505	17.5671	13.8487	17.7134	10.0312	10.5155	19.034	16.4721	9.53849	15.2872	25.4323	26.7632	23.0968	9.99204	22.3493	26.8033	26.1077	14.1568	11.793	14.2536	15.0483	44.3609	39.3503	17.147	25.8399	12.743	28.164	19.3282	12.11	18.8662	37.3575	17.2098
4.47406	11.9578	17.0637	9.6399	13.3803	21.5291	7.38719	14.7981	13.1992	18.3501	15.5903	15.7607	16.0829	8.92065	8.68242	14.9874	18.4372	7.16755	16.0934	27.5116	25.5489	22.423	9.40801	18.4601	30.6302	24.9029	13.1741	13.3063	12.9627	14.9925	44.2317	39.4329	13.7917	29.2009	11.0693	29.5154	22.6621	12.4527	16.4874	34.7687	17.1785
4.56354	9.29931	14.7056	10.3562	15.1923	21.3252	8.35543	17.1078	12.3329	20.8221	14.3225	16.5156	10.4688	9.63986	9.96925	13.0764	20.0725	5.89217	17.4236	28.4768	20.3915	22.2988	10.7375	17.4828	26.8157	25.4361	11.7472	18.3128	13.6162	14.9523	40.1614	30.3174	10.2351	28.0621	12.4475	23.1992	20.1568	12.8399	14.5476	30.2309	15.1252
4.65302	8.97509	15.6165	13.5758	14.7571	19.8288	9.05446	23.4257	18.2433	20.3524	13.4349	17.9482	7.51364	10.981	10.9174	12.1959	20.7028	5.48318	18.9988	22.5721	16.5128	19.5201	10.6877	17.0334	24.0935	28.3701	7.57714	21.2132	18.1053	13.6857	37.3873	27.0131	8.93064	24.9983	13.2854	21.5317	20.6947	11.7101	14.6232	25.7205	14.4633
4.74251	12.0064	15.6481	18.7243	14.7173	15.1767	8.99855	30.3049	14.1286	20.871	15.3165	18.7496	7.63794	9.67229	11.6894	13.4055	19.1924	6.50147	15.6391	16.4816	20.7776	15.7084	14.2433	17.5608	21.9601	24.0354	7.54762	21.1589	21.5102	12.9717	35.6813	24.2851	9.59372	30.2903	14.5629	21.9099	22.6039	15.079	16.3788	23.9557	14.3437
4.83199	12.6216	12.7027	19.9995	16.0614	12.9007	8.80061	27.2788	13.5367	21.9934	15.9477	19.4635	9.32542	7.55267	13.478	14.8266	15.6759	8.10266	15.2693	15.4602	26.1281	18.2904	14.8319	15.4637	20.6605	27.0092	9.25506	17.9335	20.2924	13.6642	36.5607	29.7934	10.234	31.9088	13.711	20.9904	23.8654	12.9164	18.3085	23.0695	12.1503
4.92147	12.4404	10.6386	17.0886	14.6599	16.5065	8.29675	25.7091	13.9708	21.4901	16.3366	17.8832	14.8713	7.86226	16.4085	12.2104	14.4936	9.1031	17.5224	15.7115	34.8758	18.4408	15.2905	10.7252	18.9723	26.8111	10.1946	15.6346	19.1418	17.2141	28.2418	25.7871	10.3043	34.355	12.4846	23.7348	20.3978	12.1057	20.9344	21.9009	12.9208

## Sheet: Figs 1k, l
WT				ZO DKO
Par3	Total junction	Mean intensity	Par3/Total junction	Par3	Total junction	Mean intensity	Par3/Total junction
346.66	1062.17	6.86598e+06	0.326369	88.156	749.31	8.8959e+06	0.11765
323.833	987.749	5.15872e+06	0.327849	98.189	839.83	8.40588e+06	0.116915
313.28	954.903	4.99825e+06	0.328075	107.875	919.723	7.55993e+06	0.117291
303.789	841.673	5.11947e+06	0.360935	101.188	902.058	8.29925e+06	0.112175
294.971	882.144	5.37351e+06	0.33438	102.345	872.161	8.24388e+06	0.117346
296.091	975.475	5.40452e+06	0.303535	105.294	951.672	7.34547e+06	0.110641
Mean intensity transformed for max intensity of data set = 100
		77.1814				100
		57.9899				94.4916
		56.186				84.9823
		57.5487				93.293
		60.4044				92.6706
		60.7529				82.5715

## Sheet: Binary images for Figs 2b-e
MAGI-1,-3 DKO DMSO									MAGI-1,-3 DKO Y-27632

## Sheet: Figs 2c-e
Fig 2c Collated areas			Fig 2d Frequency distributions								Fig 2e D'Agostino-Pearson normality P values
DMSO	Y-27632		area (μm2)	MAGI DKO DMSO			MAGI DKO Y				DMSO	Y-27632
166.973	224.184		50	0.201359	0.0631001	6	0.058642	0.0470919	6		0.0961	0.2513
61.592	143.922		100	0.210255	0.0843615	6	0.194092	0.0950765	6		0.1113	0.1011
218.134	227.827		150	0.192595	0.0964085	6	0.296936	0.072083	6		0.0027	0.102
53.229	41.049		200	0.116198	0.0628511	6	0.21131	0.0918848	6		0.0037	0.1404
38.83	251.008		250	0.0684246	0.0356108	6	0.118232	0.0405358	6		0.1987	0.2479
281.107	136.144		300	0.0808384	0.0340456	6	0.050485	0.0374146	6		0.0027	0.0176
52.961	200.534		350	0.0365408	0.0340319	6	0.0432981	0.0261947	6
185.246	66.182		400	0.0190805	0.0328776	6	0.0131173	0.0203739	6
32.187	109.544		450	0.0455483	0.039841	6	0.0138889	0.0215166	6
157.128	124.709		500	0.0232074	0.0288815	6	0	0	6
432.929	117.871		550	0	0	6	0	0	6
276.409	342.323		600	0.00595238	0.0145803	6	0	0	6
89.862	184.704
223.534	165.563
183.366	140.264
187.328	341.73
415.69	352.58
58.939	290.496
121.305	99.468
53.135	285.972
17.608	82.041
47.8	103.566
383.235	140.438
207.082	40.738
121.659	70.389
266.397	37.442
254.095	80.371
119.852	86.645
84.332	152.205
50.627	157.815
69.731	231.254
25.566	177.165
88.532	70.786
32.722	148.96
141.247	115.826
69.384	324.744
276.069	262.971
32.289	223.953
45.726	172.611
30.229	43.666
188.592	166.806
59.395	113.823
213.472	106.617
192.517	378.313
298.274	122.295
20.102	400.814
347.397	215.785
44.418	56.229
466.548	76.901
205.196	180.092
44.88	44.403
182.665	70.223
8.472	135.436
66.804	123.451
279.112	123.553
447.603	122.996
125.251	100.119
127.441	90.245
50.966	126.22
42.509	261.446
57.624	126.661
66.153	78.463
239.87	137.597
53.272	175.495
27.236	53.265
168.693	260.976
291.667	61.924
79.663	68.524
78.383	239.479
137.286	71.719
246.917	68.003
224.423	320.573
169.091	185.383
132.704	135.53
89.24	176.116
154.685	188.564
117.582	226.237
79.121	75.796
149.82	88.459
130.824	131.186
103.971	101.622
115.522	61.657
256.979	177.114
301.115	111.554
35.231	180.88
61.491	174.483
108.59	224.734
183.048	226.606
213.747	121.659
493.401	142.281
35.527	166.134
164.132	149.979
47.772	179.846
143.821	312.572
10.112	195.105
283.326	201.878
122.736	131.056
23.687	167.414
77.509	188.658
575.861	210.595
495.201	142.751
48.198	203.851
46.637	120.112
303.912	146.047
102.952	80.089
135.4	124.731
54.429	57.024
312.81	92.587
148.714	17.095
248.529	230.899
24.663	191.664
182.991	198.755
401.963	257.246
14.247	107.253
192.763	172.423
136.686	214.549
116.136	188.592
356.396	52.831
58.571	71.82
46.673	67.83
258.273	19.878
92.775	167.269
363.43	108.091
139.491	149.408
415.083	177.981
256.126	300.768
177.909	407.334
341.954	166.38
117.806	186.157
25.87	67.772
113.751	129.928
51.27	41.678
324.296	289.051
97.198	201.502
78.564	141.594
5.862	242.544
115.327	67.62
122.049	117.351
180.403	56.127
91.17	186.453
111.677	47.041
191.079	115.399
18.504	100.993
35.686	124.536
134.742	58.657
131.583
113.599
24.619
406.539
282.943
59.532
17.861
426.062
115.609
240.05
496.762
71.336
21.714
144.269
44.642
88.77
64.288

## Sheet: Fig 2g
Distance (μm)	WT																				MAGI-1,-3 DKO
0	8.98277	22.7536	24.7924	22.3117	9.08615	11.3693	15.8475	25.1515	17.1436	22.6087	17.33	13.9416	18.5408	21.6797	11.8442	10.5922	8.94014	12.5993	14.2186	10.9579	12.5607	21.3532	17.0281	25.8297	13.1711	14.9687	21.7169	24.9831	23.7406	17.365	8.37526	20.0681	23.0556	14.145	18.938	15.2818	36.9319	22.037	14.7014	24.1743
0.08948	9.24215	23.4513	23.518	18.2334	9.1177	13.9161	15.7823	22.4278	14.5959	21.4529	15.9656	20.6235	16.9165	17.5788	13.3973	16.4836	7.66299	13.0792	13.9759	15.0441	13.4069	15.8413	19.0626	29.2757	15.6694	13.1076	24.8424	27.3199	23.6128	18.0607	7.84392	20.9485	27.492	16.7157	17.9431	14.2119	34.006	25.623	14.0721	23.6496
0.17896	9.72258	24.7877	18.4713	16.5305	6.44178	15.336	14.9634	18.9321	15.1172	14.2082	20.1277	21.7333	15.2385	15.0807	14.0999	20.4841	9.98156	14.096	12.4168	13.7431	10.4843	15.4148	16.0136	26.4609	14.9475	13.3532	23.0012	25.4236	22.8372	21.711	9.70877	22.6116	28.3645	20.4504	23.4999	16.4856	40.8328	25.4231	13.8638	22.9481
0.26844	15.5552	25.956	15.5234	15.1732	5.41792	13.2015	17.259	19.2073	17.3021	14.1411	21.9009	21.7941	13.4388	11.563	14.3014	22.0558	10.0774	17.9212	12.5677	15.9922	12.2499	14.6642	15.3926	22.754	12.8946	14.986	19.711	20.3048	22.7133	21.6986	9.91022	27.8783	24.5303	22.0574	26.1722	15.1941	47.5248	25.9565	14.8258	19.869
0.35792	14.3544	26.9384	11.5356	10.5344	5.0465	14.9339	15.6148	21.879	15.9761	13.0919	19.5464	17.996	12.4854	10.9506	19.028	19.4976	11.1196	21.2265	12.5867	16.8413	15.3697	16.3948	12.9601	23.9161	11.4892	16.3692	17.5152	16.8122	24.1124	22.7725	16.5677	25.9942	21.824	21.4829	23.7611	12.2824	51.1069	20.6502	12.333	13.5921
0.44741	12.7699	26.7085	10.7414	9.27073	5.24911	13.8196	18.9136	29.621	12.0997	15.3431	15.9746	16.1869	11.4796	12.7873	26.4013	13.6377	14.9313	24.927	13.0959	15.73	26.4492	13.6168	11.9742	24.2395	15.3762	15.7987	17.8462	18.9515	26.5891	25.3235	22.8173	18.9205	20.9101	19.414	23.0645	11.037	47.1648	16.5838	10.1614	8.6061
0.53689	15.0688	23.7805	10.8534	10.7714	6.01601	10.2541	23.0907	39.9476	9.15289	16.8047	14.8976	16.4477	14.1404	13.0467	32.3639	11.1953	15.4983	36.0815	14.4711	15.0527	30.2282	9.97866	12.3187	26.5509	23.0673	15.6148	20.1644	20.5209	27.0829	23.1187	22.723	13.1508	23.6339	19.257	21.8489	11.8276	39.2613	18.4561	10.9456	10.2138
0.62637	15.8014	21.2926	14.0751	12.9523	5.70398	6.94528	29.0422	42.7769	8.37344	16.217	12.8554	17.7302	15.1019	10.279	25.3017	12.3622	13.5276	37.1439	11.5551	9.82871	26.4488	9.75454	11.5246	21.1351	21.5451	16.192	19.0777	17.2123	22.8696	18.5808	14.2992	12.4034	23.4339	17.3215	24.5147	14.9922	37.6079	21.9148	15.3988	11.4555
0.71585	18.2334	18.6927	18.3555	21.008	8.74987	6.67437	32.2302	33.5877	8.31281	17.9806	11.2028	19.5955	16.2427	9.073	16.7887	16.8234	11.1405	27.2475	9.12298	11.8003	21.9534	9.18464	13.4657	17.9981	19.0399	17.473	14.5681	18.472	18.1264	22.5788	7.74322	12.8589	21.4148	16.4162	21.4195	16.8399	33.721	25.9103	17.6007	13.8811
0.80533	16.443	15.6475	24.2578	25.0202	10.5144	5.97624	31.8778	22.0941	9.6323	21.6267	17.1816	17.45	16.8478	7.0992	14.9404	16.1906	11.4681	22.464	9.36138	13.6239	21.9755	12.6634	14.4997	20.2139	19.9324	16.5241	12.2691	18.1723	13.7188	30.5862	7.12979	17.3509	22.3361	16.0716	15.8653	16.3331	26.8875	26.6987	19.7113	17.4352
0.89481	15.8381	17.1526	28.6761	24.7388	10.9822	8.15548	26.5559	18.4628	9.90113	23.041	17.8406	17.0544	17.5036	5.1076	13.654	12.8794	11.8165	22.1281	10.2683	13.4446	27.2526	16.1695	15.2807	17.2957	22.2734	18.4072	14.8164	17.8422	12.6291	35.9708	9.31702	19.24	23.5092	16.0737	15.4796	14.2589	22.5897	27.2775	21.8783	16.7829
0.98429	16.1372	18.9339	24.4143	27.7624	9.39303	9.92893	19.771	18.8212	9.43716	28.4649	12.9982	13.2459	15.7149	5.17033	16.6043	8.66338	10.3385	23.6967	11.7041	16.7774	30.6642	14.7438	14.2736	16.391	21.3156	20.4115	17.4383	19.531	11.2115	33.725	13.9693	15.8726	26.5198	17.5295	17.7255	13.562	22.3226	25.3379	18.0658	13.8834
1.07377	20.6323	25.6927	21.5119	30.073	8.13059	11.726	19.388	16.1117	9.70516	35.0901	12.6383	12.0768	15.7743	5.37476	19.4992	9.8506	9.30536	24.0327	14.9502	14.567	31.8355	10.5092	19.5	16.7176	19.6501	24.0531	17.4913	21.756	14.7674	26.8089	14.2968	12.6039	25.392	18.6272	22.103	12.5981	19.4762	24.205	15.4324	11.315
1.16326	29.3952	28.7649	20.6879	32.8816	8.87949	12.8866	20.3066	15.9855	12.8605	35.4894	12.3951	15.2749	15.9933	5.88322	32.0698	13.0694	10.6227	24.5768	12.6325	10.0742	24.5356	11.6046	26.4157	17.1531	22.476	23.7615	15.8381	18.1001	18.5355	24.4884	13.2237	11.0188	30.8118	19.2496	23.4582	10.4009	22.3122	25.3146	15.7867	12.3097
1.25274	35.2981	26.7776	17.2743	29.7673	11.1954	16.291	18.6753	17.9332	14.8021	35.8993	11.6055	14.359	13.2722	7.5314	41.9799	15.7089	14.9642	23.2715	11.2821	10.473	24.1536	15.1218	32.3262	19.7172	26.3208	17.3815	13.4694	15.1931	18.4366	26.6165	14.4262	10.2283	36.491	19.6873	23.8188	7.14651	31.6579	24.6973	17.7725	14.2668
1.34222	40.7212	23.2843	15.231	29.1714	15.1351	14.3453	14.2473	20.1598	10.0437	39.4752	11.0463	20.7955	12.5584	9.57927	40.8965	18.3065	15.8444	22.5657	10.9511	12.622	23.5217	16.1452	30.5065	18.5002	26.2945	14.5327	13.7772	16.343	16.3018	34.5921	17.1479	9.09884	44.3466	21.9344	29.4115	5.9379	39.7347	24.1199	17.0515	19.5781
1.4317	45.4191	19.367	18.2653	29.8442	13.8578	12.0218	13.8339	20.1954	7.28685	34.4954	10.8139	24.4266	12.6325	8.05292	35.6029	19.5229	16.7779	22.9138	10.8651	10.9133	25.5174	17.7748	22.7253	15.3947	23.2149	14.0985	15.7271	16.5771	14.0716	43.7496	13.7333	11.0016	44.7923	22.2349	28.6184	5.50416	36.7299	23.2106	14.0351	25.5234
1.52118	50.7359	17.0943	26.5955	28.4992	16.8857	10.8611	17.1776	22.2811	9.1864	32.5901	11.5799	23.5495	14.7798	9.94451	39.3202	22.2256	17.3692	22.0856	10.7762	9.03684	22.984	20.1372	16.9874	14.6789	22.6806	15.0494	20.1435	22.6024	12.9261	50.3485	9.56745	14.875	46.4887	22.0747	33.7455	7.15766	28.0912	23.389	13.61	25.4214
1.61066	48.2595	15.1934	33.7836	28.9253	13.8016	13.2409	20.9689	27.4205	9.58372	23.3386	12.2354	23.5559	16.6375	12.8106	36.2352	22.3057	18.4254	23.2743	12.8292	7.46849	22.1936	21.9806	15.5996	14.6371	22.7266	16.4648	22.5104	25.6738	14.1678	47.2923	11.5476	16.1662	41.7198	22.2227	38.1045	8.60582	20.6292	21.7792	18.242	27.5055
1.70014	39.9888	15.3559	31.5674	29.0898	11.0646	13.8027	19.4986	27.9301	9.14987	21.0701	11.5181	19.6945	19.7032	16.2826	30.7413	22.5716	14.4576	25.0874	13.9303	8.27255	25.3073	29.9677	15.1334	18.1933	21.0579	20.5012	24.6307	30.1188	14.7889	38.3092	13.9858	15.9913	34.0434	23.0502	36.0052	13.4447	20.6342	22.2853	25.504	27.1518
1.78962	30.7833	19.3162	25.8796	29.9332	10.7702	11.6649	14.8802	29.5835	10.2419	22.2677	12.0575	18.0324	25.4161	16.5872	36.5464	21.2712	12.2136	24.2296	14.4445	12.0398	35.8878	34.5473	13.2564	23.8531	22.3262	22.4302	24.3993	29.4938	14.7052	31.8112	16.9199	12.7686	31.2308	20.7655	27.1382	19.3003	20.4111	27	26.739	21.7022
1.87911	30.5949	27.0925	27.3633	26.6486	10.7184	11.4771	14.0034	29.5899	10.1316	23.5546	11.9145	24.9075	30.7399	16.3638	35.9404	22.4121	12.5935	26.2876	13.4833	15.8461	40.6548	32.1597	10.7135	24.667	24.3525	20.6498	23.8662	25.8277	16.8889	25.2306	20.6076	11.2366	33.6646	17.3116	24.3745	28.3513	19.167	28.6973	20.3237	16.7656
1.96859	23.6534	32.6299	34.1989	29.4086	10.6686	16.4095	14.7028	25.5122	10.0918	22.8716	13.3741	33.674	28.489	18.5038	29.7328	25.2894	16.4059	25.1227	12.2926	18.6447	40.6922	29.4202	12.9005	21.7438	21.6538	24.189	25.894	27.0129	23.2829	23.2068	18.2233	13.2702	38.8255	16.7949	27.6202	22.5008	21.5039	25.3482	13.7183	18.2075
2.05807	22.3006	32.88	34.764	31.1516	10.0174	17.0334	15.4596	21.2886	12.8459	25.2242	15.3216	39.6955	23.2519	18.5979	24.9497	33.2436	19.5358	21.9694	14.1676	21.5758	37.5899	31.3084	16.3322	18.5064	20.0935	31.1316	26.4689	29.9475	26.0256	22.9133	15.4997	17.7469	37.4313	18.5334	31.5893	13.3972	22.1499	22.8811	14.046	17.8615
2.14755	30.7305	34.86	31.539	28.5968	12.0372	13.8707	14.1253	22.5116	15.1588	29.451	18.6284	32.8623	18.1241	17.7762	21.4807	38.7647	24.8148	23.1492	16.251	21.9058	32.6577	36.4473	18.91	21.5193	25.7389	38.6589	32.7653	38.5721	26.5921	26.3178	13.8919	24.4844	33.6167	28.9106	33.2235	12.3003	24.5148	29.6887	21.7444	21.1978
2.23703	37.3577	27.6262	30.948	25.6879	16.0543	13.7644	15.3438	26.9373	21.6464	30.8627	26.5771	23.0968	19.2847	20.5958	20.7183	41.9403	31.7886	29.9883	16.9996	22.7408	31.6573	34.4122	23.6642	30.0574	32.6185	43.3034	42.1454	52.5686	26.8587	28.607	13.769	39.3849	35.9038	37.2069	40.8336	12.6199	31.8375	38.0847	25.2981	33.1424
2.32651	41.0909	26.4642	24.775	34.4963	25.015	15.5386	17.8224	30.9331	26.591	26.7105	35.4773	21.7423	17.9288	26.4655	23.0788	40.3633	37.6948	36.1458	17.4922	21.3386	33.1752	29.1868	40.0493	32.6249	47.5778	44.2474	46.8675	56.5457	30.6099	29.601	18.865	54.6999	45.8377	46.4899	52.5832	17.3447	40.8178	51.5944	32.8218	50.0972
2.41599	44.975	26.2538	18.6808	45.2788	37.4074	18.5555	21.0965	27.5955	27.9624	25.3796	35.7329	23.5507	15.0721	34.693	27.6307	38.724	35.9555	38.895	16.813	20.8221	35.1913	30.3593	58.3861	47.585	61.752	44.6799	52.0834	38.9475	47.2659	37.1305	33.6628	58.398	59.2766	54.9995	53.1331	33.857	57.8727	61.1879	43.0234	62.4282
2.50547	54.2227	27.1379	15.1321	47.4418	46.4419	22.3151	20.7316	21.9728	29.971	24.6581	28.4634	19.793	13.6044	34.7329	30.1188	33.5781	30.6158	34.6638	15.6624	23.4356	32.438	47.1019	66.4386	80.9424	51.2915	39.1398	51.0114	27.194	61.9719	49.0291	51.1764	57.3726	56.855	56.2151	47.653	61.1285	57.1306	59.0458	58.054	60.6606
2.59496	43.313	26.3136	14.6396	42.198	47.7142	28.3446	21.2144	18.4619	24.1065	29.9302	27.074	18.0705	12.0622	27.4192	25.0314	26.813	28.5116	33.0362	16.0073	27.8742	28.921	58.5009	53.079	100	32.0975	30.4268	42.9398	25.6552	61.9592	52.0904	58.6646	46.5033	45.8408	50.5127	33.1896	72.3394	40.8647	43.7921	58.0792	52.7961
2.68444	39.2667	25.6263	15.4378	35.2027	40.7774	27.7959	22.0938	18.4197	16.8956	39.536	28.6082	16.4429	11.4233	21.6901	18.4969	23.6386	27.2106	35.5364	19.327	24.0735	28.7498	38.1801	44.3688	89.3055	35.5334	16.7808	37.0311	24.921	47.9809	47.6298	58.8043	31.234	32.7474	38.515	28.9835	56.0489	24.5397	34.0062	41.6785	48.2405
2.77392	33.3212	22.0379	18.0286	30.7978	29.2269	26.5297	20.8679	14.5637	12.9362	42.1667	31.1178	16.2585	10.6629	21.1893	21.3185	22.4367	26.9556	33.6434	25.0681	17.2275	24.0532	14.6311	35.708	65.0569	34.773	14.3864	39.2274	26.4841	33.271	41.6082	43.9146	17.9407	27.7492	25.8785	29.9735	33.3505	17.2296	30.2697	24.7672	42.2378
2.8634	19.9367	21.3726	17.2278	27.3288	23.7067	26.9958	17.3426	13.2338	11.601	32.3954	27.5739	15.9121	12.8431	20.7598	22.0163	28.7321	23.244	32.1986	27.9363	13.7015	25.6143	10.9216	27.5686	42.7101	29.8948	14.2708	38.072	31.0383	26.0628	34.9985	26.1528	13.2341	27.9559	20.5717	29.0026	18.6238	14.5839	24.5631	15.6498	37.3179
2.95288	11.4422	18.5927	17.854	22.3622	27.3385	26.5569	19.0983	11.8032	11.1683	20.7541	25.1892	14.5115	15.9537	21.9406	21.9568	38.419	18.1608	35.2993	36.0208	11.9985	22.8173	11.6762	25.4191	28.6947	37.5758	15.9953	31.9456	34.3925	21.991	36.8668	18.264	12.2038	28.4001	19.3122	28.0387	11.0329	16.7918	22.7913	16.9153	42.9368
3.04236	12.9902	16.3452	18.5365	18.7844	31.2936	23.3567	21.3884	13.0588	11.58	13.7881	19.7859	16.1862	21.2793	16.3693	16.8419	42.9816	15.8936	34.7904	34.9533	12.6194	22.4469	10.0284	26.2924	21.8433	38.9522	12.8275	24.2441	29.319	18.2962	33.8725	20.2082	10.6854	25.5127	14.78	22.5634	9.22419	20.809	24.4639	22.2707	45.9422
3.13184	12.0211	18.9761	16.6937	20.4534	30.6401	22.9469	22.1676	13.8128	13.3656	13.6304	15.5452	13.9692	23.6505	14.4313	16.0284	39.3242	16.6462	31.7315	30.9782	11.7204	21.0914	9.05833	30.2443	16.6055	41.6906	10.2658	26.1379	18.8304	13.4793	29.4591	17.5938	11.4751	23.2371	11.3167	17.5582	14.0702	23.9139	28.4804	23.2331	38.778
3.22132	9.05672	20.7224	17.2706	20.5843	24.5655	19.2404	21.3711	11.7054	12.7775	13.2352	13.2242	12.1	25.9748	12.6667	15.0554	33.7846	15.8598	35.2284	21.9133	15.8667	19.5185	10.1741	31.8062	16.5868	39.5371	8.71183	30.8323	21.3086	17.0149	21.5427	19.575	8.93962	22.1153	11.6084	22.4292	22.7777	20.2537	27.7647	22.9307	29.2313
3.31081	8.38969	19.7701	18.2674	20.3285	26.3061	18.5566	18.3419	13.2587	12.566	13.7246	13.5865	10.5044	30.9668	12.5733	14.0532	30.8382	14.2104	39.2428	18.5908	18.0771	17.9447	11.4671	30.9625	18.257	32.558	8.252	32.6008	26.8241	18.5042	19.6405	19.274	8.84623	23.9646	15.4649	25.3036	24.1912	17.9331	26.172	24.0709	21.3228
3.40029	8.49263	15.3562	16.9484	18.3716	24.7072	19.8736	18.4916	15.712	13.4011	12.5887	14.556	13.025	28.5847	11.4498	14.2025	27.9641	10.5201	38.4101	19.7049	17.1637	17.8002	13.9717	33.6272	20.6832	31.6616	8.79121	26.44	25.1139	18.3229	21.6405	21.7617	9.5305	30.4889	16.7587	21.9075	21.827	19.5119	25.6047	27.4506	18.3119
3.48977	8.26726	9.88092	11.6011	18.8983	23.9876	21.6518	17.0765	17.1796	17.2731	15.4542	13.7396	16.6038	23.4766	9.01062	15.9333	21.1808	8.61772	34.4948	21.2158	16.1622	18.6742	14.6199	33.3001	21.647	31.0482	12.007	19.1184	21.5086	12.2706	21.8814	19.6673	9.92594	31.3495	13.8145	19.1416	22.3273	25.1378	22.1514	25.4411	17.6032
3.57925	8.20667	7.11584	9.80799	20.1707	26.6105	21.8208	16.2321	15.4077	18.4226	20.5538	13.1369	17.6842	20.1751	9.78898	15.6184	17.9932	6.5407	34.1529	21.6106	13.0145	18.9539	17.8984	27.485	21.4625	30.0528	13.353	13.3497	19.5492	9.4944	22.5614	29.6079	11.0718	25.3456	12.2039	17.6472	37.7611	30.9329	22.5366	23.3684	20.4012
3.66873	9.08086	7.3245	11.2971	18.2483	29.894	18.5222	17.3287	15.3787	19.1959	20.0195	14.3361	15.8942	16.9163	12.7996	20.0833	16.8071	7.0363	32.2359	23.2787	11.0776	19.6093	17.7126	23.0559	18.9007	24.9729	14.1682	11.3162	15.8734	10.5096	22.5494	39.0229	14.6716	24.0557	9.18741	17.9417	43.9575	31.559	21.4183	22.832	30.8677
3.75821	8.57094	7.67817	13.7534	17.9949	24.5939	14.5604	19.4695	13.4219	22.4879	22.9565	16.8857	14.1406	19.5418	14.5924	17.6097	18.1655	9.00685	27.2476	24.7646	9.84651	17.5967	14.305	24.9503	15.8962	21.9754	15.3688	16.3047	14.1705	12.3373	21.8259	31.799	17.5666	25.5937	8.84612	18.534	33.2743	28.1041	23.2464	24.834	32.5873
3.84769	11.4755	8.51427	15.0576	20.9159	17.7747	11.7699	20.1587	13.4413	27.6464	24.8486	18.3048	11.438	19.0369	12.2993	17.1918	15.7566	8.00048	22.4358	25.7627	11.3262	16.3714	15.6988	25.0189	17.0919	20.073	17.2686	23.098	13.0021	14.529	20.7483	27.2167	15.9194	24.5556	9.54978	21.163	25.2726	21.9148	21.794	24.0761	31.9174
3.93717	10.7294	11.8003	15.8953	24.9042	13.0225	11.1031	18.3046	10.6416	28.5374	20.6274	21.0915	9.5073	23.0432	9.56978	11.9389	12.4332	6.94866	19.1144	24.2611	12.5014	16.6835	14.7153	22.0828	17.7694	25.1927	14.2767	26.8938	14.7555	10.8069	22.4866	24.4386	16.5801	23.072	11.9809	19.8006	20.9909	15.7066	17.6631	22.9602	25.6582
4.02666	8.85252	15.3445	15.0842	25.5634	10.6834	12.0144	16.9825	8.8132	25.4212	19.8172	22.1554	11.3675	22.5913	12.5015	12.0926	11.7677	6.74023	18.8539	28.6244	14.0863	17.1326	13.9319	21.2455	21.6713	29.0915	10.821	22.6908	17.471	8.45132	25.4165	20.0723	15.2361	22.6676	13.0959	20.498	23.3751	15.7696	15.7584	22.6029	20.1544
4.11614	9.78989	14.6475	12.9815	23.4547	10.3691	9.81497	17.6631	10.7066	20.2679	18.945	17.6201	16.8729	20.1573	13.6071	13.7014	10.928	8.71161	20.3759	25.8964	14.3833	14.9061	11.691	22.8186	31.1427	30.7014	9.82359	18.0028	19.4373	9.5215	27.1021	21.4333	15.5203	21.3702	15.004	21.1105	26.5096	18.7056	18.0254	22.5306	13.7949
4.20562	8.94177	13.5627	12.1946	19.0313	11.0476	8.59041	16.9783	14.1918	17.2441	19.5567	16.3127	22.6334	16.8938	11.6445	17.3482	13.4004	9.51219	19.5585	23.3601	16.2077	14.8949	11.459	23.2241	31.4444	24.3574	12.4114	12.7832	18.7982	10.5036	32.0704	21.6606	17.0781	23.5537	15.1378	23.9463	28.9521	18.0492	19.5767	28.2636	10.3908
4.2951	10.9812	13.7585	11.932	13.0709	12.8322	7.02612	16.8601	17.9022	17.8991	18.6135	13.7939	18.9648	13.9072	10.3358	19.6959	14.3609	10.1381	18.9427	22.5604	23.4242	19.5024	10.4888	24.606	30.1978	22.6515	15.1606	11.7088	15.5565	13.2421	38.8352	29.6361	18.7158	25.0496	12.7461	26.6149	23.1241	14.0005	18.6093	32.9692	14.7995
4.38458	11.0901	15.9689	11.7509	12.2765	16.0511	7.33341	15.1394	15.6307	18.5505	17.5671	13.8487	17.7134	10.0312	10.5155	19.034	16.4721	9.53849	15.2872	25.4323	26.7632	23.0968	9.99204	22.3493	26.8033	26.1077	14.1568	11.793	14.2536	15.0483	44.3609	39.3503	17.147	25.8399	12.743	28.164	19.3282	12.11	18.8662	37.3575	17.2098
4.47406	11.9578	17.0637	9.6399	13.3803	21.5291	7.38719	14.7981	13.1992	18.3501	15.5903	15.7607	16.0829	8.92065	8.68242	14.9874	18.4372	7.16755	16.0934	27.5116	25.5489	22.423	9.40801	18.4601	30.6302	24.9029	13.1741	13.3063	12.9627	14.9925	44.2317	39.4329	13.7917	29.2009	11.0693	29.5154	22.6621	12.4527	16.4874	34.7687	17.1785
4.56354	9.29931	14.7056	10.3562	15.1923	21.3252	8.35543	17.1078	12.3329	20.8221	14.3225	16.5156	10.4688	9.63986	9.96925	13.0764	20.0725	5.89217	17.4236	28.4768	20.3915	22.2988	10.7375	17.4828	26.8157	25.4361	11.7472	18.3128	13.6162	14.9523	40.1614	30.3174	10.2351	28.0621	12.4475	23.1992	20.1568	12.8399	14.5476	30.2309	15.1252
4.65302	8.97509	15.6165	13.5758	14.7571	19.8288	9.05446	23.4257	18.2433	20.3524	13.4349	17.9482	7.51364	10.981	10.9174	12.1959	20.7028	5.48318	18.9988	22.5721	16.5128	19.5201	10.6877	17.0334	24.0935	28.3701	7.57714	21.2132	18.1053	13.6857	37.3873	27.0131	8.93064	24.9983	13.2854	21.5317	20.6947	11.7101	14.6232	25.7205	14.4633
4.74251	12.0064	15.6481	18.7243	14.7173	15.1767	8.99855	30.3049	14.1286	20.871	15.3165	18.7496	7.63794	9.67229	11.6894	13.4055	19.1924	6.50147	15.6391	16.4816	20.7776	15.7084	14.2433	17.5608	21.9601	24.0354	7.54762	21.1589	21.5102	12.9717	35.6813	24.2851	9.59372	30.2903	14.5629	21.9099	22.6039	15.079	16.3788	23.9557	14.3437
4.83199	12.6216	12.7027	19.9995	16.0614	12.9007	8.80061	27.2788	13.5367	21.9934	15.9477	19.4635	9.32542	7.55267	13.478	14.8266	15.6759	8.10266	15.2693	15.4602	26.1281	18.2904	14.8319	15.4637	20.6605	27.0092	9.25506	17.9335	20.2924	13.6642	36.5607	29.7934	10.234	31.9088	13.711	20.9904	23.8654	12.9164	18.3085	23.0695	12.1503
4.92147	12.4404	10.6386	17.0886	14.6599	16.5065	8.29675	25.7091	13.9708	21.4901	16.3366	17.8832	14.8713	7.86226	16.4085	12.2104	14.4936	9.1031	17.5224	15.7115	34.8758	18.4408	15.2905	10.7252	18.9723	26.8111	10.1946	15.6346	19.1418	17.2141	28.2418	25.7871	10.3043	34.355	12.4846	23.7348	20.3978	12.1057	20.9344	21.9009	12.9208

## Sheet: Fig 2i
Distance (μm)	WT																				MAGI DKO
0	8.87374	11.5318	13.7216	14.001	14.1514	11.1079	7.90125	8.57825	9.39735	11.6624	17.2208	9.95369	11.1883	7.67526	8.88345	13.1953	10.3486	11.6666	7.03075	9.83018	15.8309	5.42204	18.2611	19.6961	17.773	16.7675	13.4666	13.4091	26.3181	8.94957	11.6885	11.4903	24.5275	15.7934	9.68861	15.9566	19.441	13.3972	16.1758	15.7378
0.08502	13.7061	16.2666	11.9264	15.3919	11.8027	10.6468	5.86212	4.89787	8.99931	9.82337	13.4579	15.4423	11.4303	4.6848	9.311	14.9345	10.2847	12.2715	7.95219	9.51689	17.2664	6.61489	11.7333	24.952	13.1535	18.4597	17.7423	16.2929	28.4671	7.88959	12.1389	14.0187	20.5043	11.6532	7.98436	14.6344	13.1938	18.7199	12.8893	20.742
0.17004	10.1753	12.6768	16.3631	10.8512	8.79858	10.6678	8.65461	4.93675	8.27066	9.81215	16.9187	18.6943	9.87178	7.43017	13.5498	12.3823	11.425	9.31567	5.66083	5.75744	14.6534	6.95572	6.151	16.4586	19.2248	19.1001	16.8969	16.7078	25.0416	8.96621	10.7012	18.3359	23.2483	14.9951	14.8856	10.5506	16.5621	16.1425	11.9373	19.8644
0.25506	10.5762	7.7099	12.3926	11.9773	11.1495	10.7743	11.1181	5.89667	11.8777	8.68068	19.0838	15.4392	11.0653	8.97352	9.49279	10.4969	13.6409	11.0398	8.10818	10.6672	18.1946	9.39657	7.85604	13.4298	17.9166	20.556	13.4081	13.5969	19.4386	9.23788	11.1841	20.0641	16.552	18.5151	9.25376	15.068	15.7553	11.727	9.05202	18.7142
0.34008	9.79077	8.68504	15.6914	10.2366	12.1532	11.7146	9.80287	9.55518	13.77	8.63439	15.9674	13.217	13.5693	8.51016	7.75565	13.9227	14.2857	8.43713	8.40523	12.968	25.8172	11.3527	8.24424	12.0395	15.8743	15.7971	15.8518	14.0388	20.1605	9.01489	10.4877	17.7574	15.8521	16.7022	8.00218	16.9802	18.0751	8.86288	10.9573	17.273
0.4251	9.7828	13.2316	14.2909	10.6655	8.4951	14.7916	11.7409	5.99077	11.0008	12.6107	19.5589	14.138	14.742	7.95177	5.6599	23.7438	14.6007	9.64238	8.36536	9.784	18.8926	14.4807	8.76225	11.4068	14.574	15.2803	11.1017	13.4482	27.5161	11.7864	11.6783	17.7307	15.1665	9.03593	8.18582	20.8569	19.0775	7.70141	10.6704	16.9187
0.51011	10.2978	12.9333	13.1109	10.9978	6.26807	10.2187	10.7458	5.17042	13.4183	12.8358	18.7603	14.146	16.0692	4.09588	7.29364	10.2478	12.6037	6.81593	7.0976	9.15503	17.8624	15.0653	8.16224	11.4992	14.8254	18.6068	10.3407	12.4459	26.5459	9.09447	9.86553	13.8344	17.4307	12.4159	8.78277	22.0822	12.8717	8.86724	12.2929	19.2416
0.59513	12.3771	10.703	12.3795	9.44554	5.81205	14.3995	9.20274	5.2684	13.6806	8.40626	14.5767	19.0724	15.0628	5.57424	9.41184	14.9623	13.0377	8.40751	8.15645	9.04959	20.3379	12.2795	6.72682	11.7598	15.1322	16.8469	16.3222	13.3876	22.4494	5.84028	11.5533	10.35	15.4925	10.8223	8.4794	18.7412	13.475	8.54811	14.8082	22.0136
0.68015	12.1052	13.5378	13.4406	8.18861	10.2283	14.2046	9.12291	5.71516	10.3826	8.88543	15.4375	15.848	11.5534	10.4626	9.26325	12.9165	10.9059	7.78444	7.57554	10.2386	16.46	13.9034	9.10397	14.8667	15.0622	20.9658	17.1929	10.5631	25.8091	8.35161	16.6001	9.07534	14.8121	7.99363	4.7792	14.3485	11.3467	6.82467	20.125	19.7767
0.76517	15.2865	12.757	13.6591	9.66713	9.31261	11.1528	8.78796	5.42944	11.3056	10.1698	13.1632	12.468	15.5245	5.47764	10.801	11.9443	11.7078	8.3525	7.30941	9.17307	15.1388	8.81608	9.68367	11.1379	15.8715	16.9879	14.6106	11.2447	29.3121	14.2217	19.1822	7.84465	16.8026	10.1809	7.07789	13.1301	13.8788	10.1201	15.5585	25.9231
0.85019	11.4765	13.0099	13.4013	10.4168	7.20808	14.7726	4.91445	5.30214	15.2364	10.624	14.4172	13.6716	15.868	4.80742	14.6824	12.2721	8.01681	7.59811	5.83926	9.47786	16.151	8.1678	12.7403	15.1374	18.3281	16.2125	14.0963	13.3104	24.5264	14.5001	18.6593	12.1691	19.1402	12.1563	6.68745	10.1771	18.8663	11.7361	11.2266	32.728
0.93521	11.255	14.0476	11.9873	11.3701	10.906	14.4728	10.4269	4.48882	15.346	6.15572	14.2747	14.3358	16.7056	3.87532	9.30632	12.3474	8.81659	6.90128	6.61813	9.07479	17.1364	8.01589	12.3084	13.1302	21.8693	13.4369	19.5108	11.5282	25.1903	16.0998	15.9385	15.3882	17.7197	15.9796	9.87459	12.4464	9.46833	9.23092	10.3614	31.2611
1.02023	13.3522	15.1406	8.29696	7.04872	11.4534	15.0696	8.74766	5.85331	16.5798	9.24476	13.5128	14.1769	13.4827	7.36856	8.10861	10.5468	9.1713	9.01251	6.04323	10.1204	21.1355	11.0079	9.84749	8.82411	26.1553	13.0025	17.4216	15.2958	22.0825	11.0944	17.394	16.6548	25.9924	20.6891	10.001	14.5642	10.0544	16.1989	6.69488	41.16
1.10525	12.7021	15.8419	6.40506	7.99502	10.979	13.6321	9.34724	7.3256	14.3367	10.7846	12.6435	17.2123	10.1982	6.02918	8.67383	9.92508	13.3934	11.6092	5.20002	9.48981	20.3259	8.01385	11.1899	12.4713	20.5235	13.1783	11.2271	22.6862	21.8886	11.8939	12.6678	12.7306	21.6078	24.6351	12.6098	12.5453	12.6631	14.9629	6.13648	30.8879
1.19027	10.1925	18.1185	9.48428	9.71325	10.6982	12.3236	10.5237	7.42934	13.7955	12.1408	14.0987	13.2079	13.9059	6.65798	6.08179	8.28104	10.508	10.1715	7.55193	7.82086	18.4245	7.20664	10.4613	9.60186	17.1721	15.4709	18.252	24.9277	20.796	10.8396	13.459	13.1873	21.7821	15.8596	14.0634	14.3164	14.0154	14.2085	5.71281	22.997
1.27529	12.0822	17.9323	11.1166	11.6832	10.2813	10.6163	9.59359	5.56032	12.8565	13.2389	19.5897	13.8449	14.8266	5.57505	4.83146	10.5878	11.2853	8.03943	7.30807	9.13347	13.2168	14.3629	15.0065	9.70466	16.3003	18.8955	14.3473	32.333	15.7889	10.6877	14.9289	8.86809	26.0563	14.9508	12.3508	12.6773	12.2397	20.8801	5.89631	18.3588
1.36031	17.1257	16.5515	10.4573	12.1815	7.65535	13.3981	13.1453	9.08401	13.669	13.262	14.4546	14.4558	13.3871	7.13876	5.84141	12.535	11.7404	10.4835	11.077	11.1869	18.5045	17.0252	18.0729	11.6042	13.8733	13.1174	13.6662	31.8407	20.4364	9.90116	12.7467	10.0458	26.9813	13.5126	9.30924	9.80559	9.48529	17.3166	5.87342	17.7234
1.44533	13.1362	19.8883	9.719	15.3342	12.0371	14.0025	13.8921	6.9545	13.5778	11.3514	14.7087	19.5693	14.1942	6.66805	6.42079	15.4333	15.5561	12.3744	9.34963	13.0673	26.3064	16.5926	17.1655	12.655	13.4865	9.23474	16.479	36.1867	18.7048	7.88345	14.301	9.63036	21.1372	13.4998	13.2334	10.4394	15.5083	18.6718	5.34681	20.4498
1.53034	11.2142	16.1561	12.9054	15.4566	11.9694	11.2925	10.0913	6.06023	8.25212	15.2001	17.2335	19.4451	13.2372	7.02211	9.03869	14.5648	19.8292	9.37686	10.3175	12.6649	24.1347	14.3879	9.66948	13.5416	14.573	14.5948	16.4091	29.0637	18.0226	8.67037	12.7279	9.76009	18.2777	12.9405	10.9871	17.3265	17.5235	19.6749	4.00561	25.4208
1.61536	12.5239	17.1101	13.9213	13.1654	10.0575	12.8281	11.0613	6.86484	8.83401	15.8852	21.5813	17.6901	15.2095	6.0323	8.45964	17.1992	17.8037	7.70275	7.72125	12.9099	17.7586	15.5165	5.95654	14.1781	15.6321	9.8523	12.3312	20.9009	19.9854	8.69976	18.8745	10.9344	17.4399	14.2894	12.5016	13.1383	16.657	20.2056	3.61122	27.6435
1.70038	12.6609	13.9397	13.0041	13.5147	14.1301	18.2515	11.5952	9.10233	14.1282	17.3021	15.6248	18.6261	17.5651	10.7046	10.1193	20.5847	19.2004	8.4801	11.134	8.74596	16.9975	11.9119	8.81569	11.4321	18.9713	12.2344	14.4991	13.8776	16.4163	11.7812	20.2892	13.4563	13.1418	16.7043	11.2261	14.4699	18.3248	22.4314	8.05615	24.4871
1.7854	15.4713	13.1561	15.8423	16.4452	14.0788	15.3264	12.3241	11.2336	10.93	21.4109	17.8978	25.106	16.2333	9.98457	14.448	19.1829	18.7666	13.5273	15.3309	15.8101	14.7923	13.1103	8.89639	12.4938	15.3622	11.6011	14.5079	17.6802	17.3771	8.9844	20.1259	10.9155	15.141	16.9005	13.0344	15.1957	20.3965	28.665	6.25766	25.6524
1.87042	17.0819	15.0096	14.4234	20.6256	14.575	25.1324	13.4394	12.3728	12.0925	19.8027	21.0955	26.2048	13.8609	13.9244	14.467	24.9772	28.453	13.5995	15.2474	14.328	19.4263	13.9673	7.6518	12.7339	14.8163	10.9004	9.00414	18.4952	19.1519	10.8888	19.0714	10.2385	15.2524	18.6826	13.8448	18.7377	21.5932	41.3627	6.79497	24.1132
1.95544	18.7032	17.1164	13.6862	17.7639	17.9412	36.4842	18.5972	14.6525	16.161	24.0147	24.9461	22.802	19.5751	19.6882	16.8549	36.4596	33.4136	13.7899	20.8118	13.1163	21.7391	15.0674	7.68713	13.7709	13.6094	16.6936	8.48881	15.6381	19.5239	13.6433	20.0806	9.8273	19.4176	23.2334	16.9552	15.3359	19.1274	30.9965	6.64816	30.4309
2.04046	20.2096	17.7168	15.3968	22.7796	20.1305	35.7404	20.0628	16.1811	20.9615	30.4928	39.8509	21.8921	25.6461	25.831	21.2988	51.5458	52.9889	14.6166	29.1336	19.1882	20.9442	19.903	8.40747	19.8856	13.7502	16.3491	14.234	18.4228	24.3728	11.5217	20.5986	13.3429	15.0725	24.6774	23.8309	15.2944	19.4865	38.8692	12.9247	35.2386
2.12548	24.6088	22.3903	27.1467	25.1241	21.3458	37.1607	28.4633	22.4274	21.8156	42.533	56.8373	22.0235	29.1366	29.3542	21.0826	73.6387	71.0429	18.3078	40.4268	25.225	23.727	20.2286	13.8093	19.3546	13.2039	14.5401	14.4562	20.0082	33.8854	17.1477	16.0096	12.673	15.3687	28.9409	28.2848	19.288	23.212	36.4698	13.7076	31.9736
2.2105	30.31	24.2543	34.7014	35.6259	29.8585	55.2017	37.8712	28.4798	45.226	62.6359	65.3941	32.4993	41.3574	39.0836	34.011	88.408	95.89	23.6777	56.0211	37.1245	18.5508	24.251	16.3385	20.5536	19.1948	20.6499	24.3548	19.3626	31.4158	16.0231	15.6726	14.516	18.6413	32.8134	31.4336	18.735	27.2374	39.868	11.8126	40.972
2.29552	52.7895	33.005	47.961	43.9839	36.7027	50.1712	52.3962	33.4533	62.5699	66.9156	64.1947	34.378	47.4492	50.2971	47.9175	100	90.0608	23.6491	57.1662	54.1163	25.8722	24.4455	17.7669	24.6962	19.1557	24.9004	34.598	21.5314	39.0202	16.0507	15.8191	21.415	29.6432	34.1946	37.5287	17.8042	24.7613	38.4599	17.577	51.8359
2.38054	71.7339	47.0977	71.8497	50.4916	51.7247	44.2279	59.6451	42.6192	54.0587	79.7869	59.9628	37.014	51.7552	49.6834	56.9773	87.2301	80.1182	28.4186	60.0523	59.9878	35.2576	27.1185	16.8796	25.3768	20.6665	22.2881	35.9765	29.7105	51.0963	26.7336	16.2644	21.165	24.2905	34.4699	46.9263	23.0726	27.1121	38.2344	13.101	47.5327
2.46556	79.7122	76.695	63.4234	59.1506	61.0368	35.4261	41.5837	42.1232	42.2082	58.9311	41.1659	54.2162	55.9178	55.1057	51.0026	75.298	64.7106	40.4443	42.4366	57.4193	38.6421	30.1783	22.8433	16.4546	27.0344	24.4209	25.0374	40.0952	42.872	17.7747	19.0961	18.2764	25.8111	29.2464	44.9894	31.6961	24.4528	39.2124	10.4673	43.8856
2.55057	55.9457	59.3343	42.6187	41.4388	50.4686	27.4081	37.2466	37.9995	37.0198	34.1809	30.8766	66.1732	47.5587	50.0485	41.8901	56.8102	44.3197	42.4236	43.3629	42.5364	29.7311	27.0821	23.5755	13.2592	37.882	23.7067	24.5415	34.135	35.8636	16.5752	23.209	16.782	23.6632	31.7211	44.0549	29.1637	19.2372	38.732	11.7653	30.7192
2.63559	41.8496	47.7078	32.2956	24.7177	39.6996	23.6064	30.8689	31.8846	27.7962	29.2769	21.7571	59.9815	30.9448	41.8208	30.6517	37.2187	33.7991	47.5817	38.1675	29.3715	28.9563	24.6127	16.1632	13.386	40.0948	18.9621	27.207	22.3587	35.8871	14.9037	24.3272	10.2798	23.4461	20.0854	32.9605	28.9119	23.1934	46.0525	14.2034	29.595
2.72061	29.6086	40.9277	26.2961	24.5006	33.3732	20.3761	26.9463	18.3848	24.7182	19.4699	15.851	49.0521	27.3422	31.4611	31.2224	35.2506	33.1104	49.9496	37.8264	25.5831	24.8675	19.1228	11.3597	11.5964	39.3655	22.7468	23.8186	18.3086	33.5892	17.0328	24.2514	10.7526	24.4587	21.0798	33.8949	20.7788	24.7245	35.1939	11.7569	21.7091
2.80563	27.0312	29.9169	23.4707	18.4118	27.0191	18.3048	19.3564	19.5429	21.979	17.1133	14.7823	39.2872	28.0805	30.3626	14.5177	20.5547	32.7309	40.8801	27.4729	16.951	23.7669	17.7308	16.922	8.03354	29.8044	15.3316	20.1634	13.6919	37.1923	18.1023	19.4489	11.306	19.1247	20.0404	27.5797	20.8498	20.8224	33.0933	11.0886	18.8586
2.89065	20.5924	27.5731	21.4696	17.7622	21.5829	16.2278	12.2614	23.3537	15.9549	20.3586	12.4125	25.0337	26.026	27.6069	13.9031	19.7827	25.8128	28.0851	18.9749	17.5562	18.8571	20.9031	13.6153	11.5347	27.7068	14.9226	20.284	14.0623	36.0563	17.7602	27.7029	7.3359	17.1048	18.4688	23.961	21.0888	19.5412	17.3191	11.8821	16.2735
2.97567	21.7141	16.5012	19.5711	13.23	17.7102	15.7641	10.9924	13.2847	14.5458	14.8125	14.0892	23.2836	23.8513	17.9854	12.5304	16.2874	18.1159	25.4631	14.2685	13.0352	22.3477	20.4693	9.39858	12.7381	21.2249	10.2975	14.0455	19.5615	39.5753	11.8171	19.0554	8.98924	20.4857	19.7224	17.0313	19.3803	16.8127	25.1093	11.1957	16.6871
3.06069	14.5729	19.7979	14.7488	12.6387	15.6821	11.4893	12.8515	13.8114	19.5431	12.212	13.8516	22.7336	17.3397	11.4361	11.2165	14.3143	17.6122	21.1984	12.6391	12.2517	17.4784	23.3562	9.56407	10.174	17.7407	11.358	14.9842	10.792	38.3077	12.55	16.9915	13.8893	16.6627	13.1049	18.0118	14.8458	13.2438	25.6907	6.42345	18.2121
3.14571	12.3046	19.3746	13.0235	6.85381	13.2578	15.3573	9.54456	12.9728	13.5932	11.4029	10.9742	20.0419	10.6054	9.96722	15.1581	13.0856	12.846	15.1769	10.0819	10.2702	14.3201	16.7773	9.85212	13.7161	18.4041	12.0204	8.66065	11.1869	40.2985	10.741	14.0151	10.4692	15.0455	14.9604	16.0426	15.2827	16.847	24.5995	11.4004	20.29
3.23073	15.9483	18.1415	15.0403	9.66601	13.6224	12.5068	9.35883	8.28068	10.9837	9.55395	12.1802	16.7523	10.1153	7.80759	11.1048	11.9805	12.5584	14.364	7.95531	6.4038	17.1629	12.762	8.70335	13.1541	16.257	14.5764	9.05393	12.0283	33.1473	12.1277	12.7543	7.21289	16.2581	14.0427	17.409	9.19014	19.5882	17.071	8.52615	17.7908
3.31575	9.84561	13.1223	15.1352	12.8695	14.5875	11.4085	12.7229	8.67085	12.1342	7.37308	13.4822	12.3851	10.9598	9.96349	9.71143	11.2867	13.9963	12.1362	5.11817	9.60447	19.03	13.8686	7.47077	15.4814	16.6059	14.9997	8.30016	12.4212	24.7866	9.78766	12.3761	8.91291	18.84	18.5203	15.6908	14.0613	17.5767	20.3697	7.88988	16.8871
3.40077	11.36	14.249	12.8887	12.4959	12.1147	9.94363	10.611	8.29686	15.1366	8.96631	14.1782	14.8045	13.5959	10.4189	10.8716	14.0705	15.2465	10.4081	6.64283	9.25703	14.345	10.5371	8.64237	16.2309	18.7547	19.771	9.29039	17.614	28.9054	16.2753	7.83163	10.9385	15.2065	20.9748	20.2362	14.6363	15.1181	22.544	5.91264	15.9772
3.48579	12.8885	13.037	12.5107	13.1671	13.2548	9.43567	10.2332	10.8613	14.258	7.14006	15.6957	15.6483	8.37275	10.3365	13.2021	12.3434	9.63928	16.6386	5.40576	7.78755	15.8773	7.51117	7.93347	16.4105	12.9362	14.5328	6.64769	21.9498	22.4907	15.6657	11.0483	11.5086	19.2555	19.2941	15.2241	17.8963	17.1171	20.9528	11.2893	18.7546
3.5708	13.9617	11.7652	13.4005	10.6624	14.7229	8.31927	12.3014	7.02845	13.4649	8.33803	17.0065	13.124	11.2215	8.96618	8.70539	9.2796	11.4392	13.0617	3.66414	10.4816	12.9003	8.98484	7.43888	11.0365	15.2546	16.4606	4.56811	18.5021	23.04	14.833	10.9262	8.53317	17.8316	12.0475	13.1718	14.6333	21.6599	18.0812	12.1319	16.6776
3.65582	15.8275	10.6289	8.02881	9.32552	13.7906	7.42606	17.0166	12.9837	15.2505	8.44491	13.909	14.1405	7.72457	9.3516	9.61093	8.92791	12.7696	12.3348	4.38392	8.36327	11.9595	7.9733	10.8509	9.37663	11.8066	18.6842	4.61656	16.4888	28.7556	11.7528	9.59842	13.1098	25.1435	12.7537	12.3722	15.3429	18.4757	22.5811	9.05088	20.9145
3.74084	13.3201	11.5302	11.3341	12.3098	10.2212	10.1008	14.8024	9.73385	12.3822	8.59039	12.6966	10.0389	11.9088	6.0001	8.9096	7.20279	11.7285	10.5654	2.54385	6.30149	15.1631	7.41208	8.30043	12.2178	11.1732	17.6207	4.41751	15.4801	25.5849	11.5116	9.31545	14.558	16.7318	15.2497	11.7102	10.8229	16.3081	23.3969	9.65441	18.7627
3.82586	11.7248	15.3842	14.5989	13.4385	7.22746	10.6728	15.7148	9.90791	15.24	8.80982	11.2537	12.6496	8.57828	6.21428	10.8037	7.87977	11.5139	8.42463	2.49091	8.9808	18.294	6.88691	7.90919	17.4476	8.04583	13.8866	4.38638	14.8158	25.3817	6.60345	7.52665	9.45984	18.5471	16.3799	12.4169	15.8059	16.7603	21.3032	12.3778	13.6167
3.91088	11.3191	13.3617	11.0188	7.26692	9.99413	8.00571	12.9534	12.3158	11.6991	9.42976	17.607	13.8499	6.56146	7.63791	8.39666	9.92084	9.20285	10.5148	5.5355	7.64942	14.7697	10.505	6.14536	23.0146	8.30919	14.9578	5.06044	10.3485	20.0773	8.71168	6.16149	9.89424	24.1064	16.439	15.852	12.6894	17.0741	20.4582	8.13151	13.1736
3.9959	10.7912	11.9738	12.4321	6.49489	10.9962	8.45524	12.757	15.3338	12.7887	11.2921	10.258	14.3712	10.523	6.38686	12.9138	8.17022	10.0527	7.97898	8.04095	11.3227	11.602	14.5135	7.77869	22.4629	13.2613	16.4145	6.0217	10.1139	17.6897	8.33232	7.35363	11.6913	25.0554	15.5433	17.2836	8.83017	14.5361	20.462	7.20345	11.5207
4.08092	8.78447	10.481	13.78	8.53059	9.42001	8.81588	13.4166	14.3896	11.1574	8.4698	9.786	18.2615	9.83255	10.5813	10.6518	8.98365	11.702	9.15271	7.8092	8.85642	15.7409	18.0164	7.25127	15.2682	11.6784	15.116	8.40258	9.33219	20.5385	9.72726	10.0434	13.6409	19.8199	20.3262	12.8086	8.06949	15.0793	14.6531	8.54344	10.3292
4.16594	11.7715	7.4492	12.0851	10.6351	9.67464	10.4682	14.4006	13.4218	10.4547	7.53476	12.5399	15.6182	9.54077	11.1275	7.45221	7.91431	12.5798	7.7905	7.32801	13.0737	17.8662	12.6325	8.1142	13.9683	11.3413	13.4542	10.1109	10.4029	20.4514	8.22776	9.29672	8.83928	25.0394	21.1868	13.2811	9.92951	14.6136	16.4954	9.10778	10.7791
4.25096	12.1509	9.2963	16.2763	11.7663	10.5144	10.997	8.95967	12.3273	13.2145	7.74284	15.2661	11.3569	8.77495	10.465	9.94032	7.42938	7.29025	6.50495	8.48922	12.0982	17.8374	8.32345	6.01614	13.797	11.6923	19.2691	15.9314	9.63935	22.6774	8.36141	7.75278	10.1309	24.0506	24.455	11.4295	9.98146	20.1553	17.0663	10.8818	10.3051
4.33598	10.6891	10.3675	12.0731	10.0828	10.3936	10.1625	9.83375	12.2836	15.1349	9.95343	15.1883	12.2995	6.96187	7.9793	12.8414	10.5253	8.61477	6.91661	11.5647	6.98209	13.0022	12.3409	7.64801	10.4312	14.4859	18.4351	11.5248	8.21123	23.8955	9.82358	6.54735	9.11239	18.4171	19.5521	10.4761	10.2239	23.6444	17.361	8.57143	11.396
4.421	10.309	11.0768	13.453	13.3673	9.08053	14.5095	11.9029	11.0621	12.0295	9.88344	12.6278	8.63707	7.42847	6.74994	9.63321	9.56641	11.3824	10.5427	8.39026	7.09818	12.8369	11.9325	6.16238	12.2057	17.76	21.1994	8.43215	5.23457	19.3668	11.6445	8.49662	7.18801	14.0965	16.9558	12.865	8.19467	21.2782	22.0676	10.1972	11.4706
4.50602	13.529	7.37321	15.0968	10.6479	8.35304	10.8871	9.82721	9.34421	9.4397	11.7731	12.1771	13.6396	8.51839	9.36182	11.4692	14.9531	12.873	9.04057	9.43042	11.0318	15.5933	17.7837	7.70393	13.7546	20.655	19.8777	12.4511	7.13875	18.3253	8.90958	8.30214	9.7492	14.6144	18.3441	9.52933	12.9039	21.0114	19.5879	10.1993	12.2923
4.59103	9.9791	6.12406	11.4635	9.59286	6.68347	9.85739	14.767	9.69692	12.355	11.57	14.8519	15.6944	11.013	13.4091	13.0873	12.6196	14.4907	7.34451	10.6047	10.0674	22.9443	14.5113	10.9788	14.0139	12.7236	22.776	11.816	7.86726	18.7183	13.8317	8.43935	11.0731	16.6921	15.9719	11.0738	12.0865	17.8354	18.1381	8.07997	10.3496
4.67605	12.5829	7.38656	12.7695	12.4261	15.0391	9.57462	8.85772	11.24	11.2273	11.0026	15.9768	13.6849	12.2694	9.215	10.3746	9.94214	13.9238	6.30055	6.92323	9.36903	22.4074	16.1797	13.1701	15.0116	11.1662	20.741	9.33549	6.78311	19.0398	14.2377	10.6945	12.5541	11.5976	17.8238	10.1394	10.7729	18.5115	19.0033	8.88907	16.3695
4.76107	17.6374	8.07911	6.41772	11.0524	11.1888	11.3565	8.4335	9.85866	10.4154	12.1425	16.78	13.2089	10.9162	7.28819	16.2617	8.72607	15.6124	5.95691	4.78582	9.72396	18.9355	17.625	7.36784	18.1985	9.41035	15.8176	10.0721	9.46388	16.6252	15.8591	8.58529	11.9553	14.4744	20.9857	10.4585	11.8633	19.2714	19.6541	8.41488	16.9529
4.84609	9.75382	9.35745	7.37202	17.4713	8.48235	9.29406	10.5073	8.20021	8.91397	9.30272	23.1612	12.0847	12.4953	8.08984	20.1331	9.19607	11.5019	5.22199	5.66484	8.91306	18.8059	16.9392	8.62314	12.9107	14.9625	13.9276	10.3783	6.55099	20.4253	13.9623	8.54366	16.7032	11.1042	21.712	13.1232	13.0071	17.1997	11.0653	13.2697	14.4479
4.93111	11.7443	8.98744	9.44261	7.49767	10.3346	10.2142	10.7607	12.4613	11.3616	7.77617	18.3114	12.5421	10.0557	4.81995	29.4322	8.04602	13.2407	3.78352	6.17061	10.9387	14.4323	19.4209	6.81029	12.6934	16.5836	19.0946	9.71291	5.40748	14.6661	12.4326	8.21661	13.569	12.5219	21.8295	12.1803	13.2727	15.2598	13.5896	10.9179	14.5131

## Sheet: Figs 2j,k
WT				MAGI DKO
Par3	Total junction	Mean intensity	Par3/Total junction	Par3	Total junction	Mean intensity	Par3/Total junction
346.66	1062.17	6.86598e+06	0.326369	177.844	702.681	3.64962e+06	0.253094
323.833	987.749	5.15872e+06	0.327849	172.546	660.793	4.36193e+06	0.26112
313.28	954.903	4.99825e+06	0.328075	185.13	753.343	3.59649e+06	0.245745
303.789	841.673	5.11947e+06	0.360935	191.881	746.195	3.51848e+06	0.257146
294.971	882.144	5.37351e+06	0.33438	179.499	702.847	3.61531e+06	0.255388
296.091	975.475	5.40452e+06	0.303535	178.921	746.809	3.19991e+06	0.239581
Mean intensity transformed for max intensity of data set = 100
		100				53.1551
		75.1345				63.5296
		72.7974				52.3814
		74.5629				51.2451
		78.2628				52.6555
		78.7145				46.6053

[truncated: 18 more sheets: Fig 3b, Fig 3d, Binary images for Figs 3e-h, Figs 3f-h, Fig 3j, Figs 3k,l, Binary images for Figs 4b-e, Figs 4c-e, Fig 4g, Fig 4i, Fig 5a, Fig 5b, Supplementary Fig S1b, Supplementary Fig S3e, Supplementary Fig S6a, Supplementary Fig S6b, Supplementary Fig S6c,d, Supplementary Fig S6f]
